# Supplementary material for: Sex-stratified Genomic Structural Equation Models of Posttraumatic Stress Inform PTSD Etiology: L'utilisation de la modélisation génomique par équations structurelles stratifiée par sexe du stress post-traumatique pour expliquer l'étiologie du TSPT
Source: Can J Psychiatry. 2024 Dec 9;70(2):117–26. doi: 10.1177/07067437241301016 (PMC11629358; doi:10.1177/07067437241301016)
Supplement: sj-xlsx-2-cpa-10.1177_07067437241301016 - Supplemental material for Sex-stratified Genomic Structural Equation Models of Posttraumatic Stress Inform PTSD Etiology: L'utilisation de la modélisation génomique par équations structurelles stratifiée par sexe du stress post-traumatique pour expliquer l'é [file sj-xlsx-2-cpa-10.1177_07067437241301016.xlsx]

## Sheet: S1
Table S1. Trait description and observed-scale heritability estimates for each posttraumatic stress indicator. Heritability comparisons between males and females were calculated using two-sided Z-tests.
Trait	UKB Field ID	Trait Description	Participant responses	Sex	N	h2 (se)	h2 z	h2 p	h2 z_diff	h2 p_diff	lambda gc	intercept (se)	attenuation ratio (se)
Avoid	20495	"Please indicate how much you have been bothered by avoiding activities or situations because they reminded you of a stressful event (in the past month)."	0 = "Not at all" 1 = "A little bit" 2 = "Moderately" 3 = "Quite a bit" 4 = "Extremely" -818 = "Prefer not to answer"	Female	65984	0.0404 (0.008)	5.05	4.4181e-07	1.77087	0.0765823	1.0501	0.9966 (0.0067)	-0.0696 (0.1377)
				Male	51884	0.0196 (0.0086)	2.28	0.0226077			1.0525	1.0133 (0.0067)	0.3995 (0.203)
Concentrate	20508	"Over the last two weeks, how often have you been bothered by trouble concentrating on things, such as reading the newspaper or watching television"	1 = "Not at all" 2 = "Several days" 3 = "More than half the days" 4 = "Nearly every day" -818 = "Prefer not to answer"	Female	66015	0.038 (0.0077)	4.94	7.81226e-07	0.314727	0.752969	1.0573	0.9984 (0.0064)	-0.0328 (0.1319)
				Male	51884	0.0342 (0.0093)	3.69	0.000224254			1.0393	1.0075 (0.0064)	0.1773 (0.1514)
Distant	20496	"Please indicate how much you have been bothered by feeling distant or cut off from other people (in the past month)."	0 = "Not at all" 1 = "A little bit" 2 = "Moderately" 3 = "Quite a bit" 4 = "Extremely" -818 = "Prefer not to answer"	Female	33325	0.0439 (0.0152)	2.89	0.00385242	0.555727	0.578398	1.0311	1.0076 (0.0064)	0.2069 (0.1735)
				Male	19497	0.0283 (0.0236)	1.2	0.230139			1.0067	1.001 (0.0067)	0.0815 (0.5562)
Irritable	20494	"Please indicate how much you have been bothered by feeling irritable or having angry outbursts (in the past month)."	0 = "Not at all" 1 = "A little bit" 2 = "Moderately" 3 = "Quite a bit" 4 = "Extremely" -818 = "Prefer not to answer"	Female	33321	0.0371 (0.0138)	2.68	0.00736222	-0.0415405	0.966865	1.0343	1.0027 (0.0061)	0.0991 (0.2257)
				Male	19495	0.0382 (0.0226)	1.69	0.0910279			1.0329	1.0092 (0.0065)	0.3855 (0.2697)
Thoughts	20497	"Please indicate how much you have been bothered by repeated, disturbing memories, thoughts, or images of a stressful experience (in the past month)."	0 = "Not at all" 1 = "A little bit" 2 = "Moderately" 3 = "Quite a bit" 4 = "Extremely" -818 = "Prefer not to answer"	Female	66006	0.0508 (0.0072)	7.09	1.34112e-12	0.608077	0.543137	1.0587	0.9899 (0.0059)	-0.181 (0.1059)
				Male	51894	0.0436 (0.0094)	4.64	3.48409e-06			1.0634	1.0112 (0.0066)	0.2011 (0.1183)
Upset	20498	"Please indicate how much you have been bothered by feeling very upset when something reminded you or a stressful experience (in the past month)."	0 = "Not at all" 1 = "A little bit" 2 = "Moderately" 3 = "Quite a bit" 4 = "Extremely" -818 = "Prefer not to answer"	Female	65995	0.067 (0.0083)	8.03	9.74727e-16	2.59872	0.00935725	1.0713	0.9864 (0.0064)	-0.1874 (0.0875)
				Male	51898	0.0348 (0.0092)	3.79	0.000150647			1.0453	1.0122 (0.0064)	0.254 (0.1329)

## Sheet: S2
Table S2. One- and two-factor exploratory factor analysis results for posttraumatic stress indicators. Highlighted traits were included in confirmatory factor analyses.
	Males
		Factor1			Factor1	Factor2
	avoid	0.71		avoid	-0.249	1.146
	concentrate	0.998		concentrate	0.735	0.345
	distant	0.913		distant	0.904
	irritable	0.874		irritable	1.183	-0.322
	thoughts	0.941		thoughts	0.713	0.316
	upset	0.769		upset	0.323	0.688
		Factor1			Factor1	Factor2
	SS Loadings	4.574		SS Loadings	3.376	2.111
	Proportion Var	0.762		Proportion Var	0.563	0.352
				Cumulative Var	0.563	0.914
	Females
		Factor1			Factor1	Factor2
	avoid	0.914		avoid	0.779	0.179
	concentrate	0.998		concentrate	0.962
	distant	0.974		distant	1.127	-0.198
	irritable	0.643		irritable	-0.219	1.135
	thoughts	0.91		thoughts	0.415	0.652
	upset	0.869		upset	0.432	0.571
		Factor1			Factor1	Factor2
	SS Loadings	4.777		SS Loadings	3.208	2.112
	Proportion Var	0.796		Proportion Var	0.535	0.352
				Cumulative Var	0.535	0.887

## Sheet: S3
Table S3. Confirmatory factor fit statistics for each factor structure tested. CFI = comparative fit statistics, AIC = Akaike information criterion, SRMR = standardized root mean square residual.
	Model	Chi-squared	CFI	AIC	SRMR
	Female 1-factor	10.97	0.998	34.97	0.07
	Female 2-factor	2.27	1	32.27	0.03
	Male 1-factor	10.74	0.993	34.73	0.11
	Male 2-factor	1.67	1	35.67	0.04

## Sheet: S4
Table S4. Loading values for each indicator on the two-factor model stratified by sex.
	Males
	lhs	op	rhs	Unstand_Est	Unstand_SE	STD_Genotype	STD_Genotype_SE	STD_All	p_value
	F1	=~	concentrate	0.133019	0.0660948	0.68961	0.342656	0.68961	0.0441624
	F1	=~	distant	0.163274	0.0502814	0.949467	0.292395	0.949467	0.00116546
	F1	=~	irritable	0.202938	0.0834814	1.01448	0.41732	1.01448	0.01506
	F1	=~	thoughts	0.119846	0.0709898	0.562145	0.232982	0.562145	0.0158294
	F1	=~	upset	0.0118223	0.111261	0.061878	0.582342	0.061878	0.915378
	F2	=~	avoid	0.121457	0.0330356	0.832436	0.226419	0.832436	0.000236419
	F2	=~	concentrate	0.0804603	0.0817481	0.417129	0.423807	0.417129	0.324994
	F2	=~	irritable	-0.0113927	0.112698	-0.0569508	0.563375	-0.0569508	0.919479
	F2	=~	thoughts	0.119311	0.0697878	0.559636	0.227344	0.559636	0.013831
	F2	=~	upset	0.179228	0.0881839	0.938083	0.461558	0.938083	0.0421101
	F1	~~	F2	0.53184	0.493091	0.53184	0.493092	0.53184	0.280774
	avoid	~~	avoid	0.00653657	0.00827931	0.30705	0.388913	0.30705	0.429816
	irritable	~~	irritable	0.00116237	0.021614	0.0290485	0.540126	0.0290485	0.957112
	concentrate	~~	concentrate	0.00165442	0.0107383	0.0444655	0.288614	0.0444655	0.877557
	distant	~~	distant	0.00291317	0.0189881	0.0985129	0.642107	0.0985129	0.878066
	thoughts	~~	thoughts	0.00164404	0.00780917	0.0361711	0.171812	0.0361711	0.833257
	upset	~~	upset	0.0019868	0.0100352	0.0544279	0.274916	0.0544279	0.843059
	F1	~~	F1	1	1	1	NA
	F2	~~	F2	1	1	1	NA
	Females
	lhs	op	rhs	Unstand_Est	Unstand_SE	STD_Genotype	STD_Genotype_SE	STD_All	p_value
	F1	=~	avoid	0.192455	0.0182104	0.957293	0.0905806	0.957293	4.17474e-26
	F1	=~	concentrate	0.197449	0.019057	0.994504	0.0959854	0.994504	3.7308e-25
	F1	=~	distant	0.190108	0.0252114	0.904058	0.119893	0.904058	4.68025e-14
	F1	=~	thoughts	0.11647	0.0874896	0.512908	0.385285	0.512908	0.183108
	F1	=~	upset	0.148927	0.0712236	0.575206	0.275089	0.575206	0.0365294
	F2	=~	irritable	0.184059	0.0497574	0.953533	0.257773	0.953533	0.00021634
	F2	=~	thoughts	0.134351	0.0767437	0.591653	0.237962	0.591653	0.0129068
	F2	=~	upset	0.114845	0.0599596	0.443568	0.231583	0.443568	0.055445
	F1	~~	F2	0.67329	0.233906	0.67329	0.233907	0.67329	0.00399623
	irritable	~~	irritable	0.00338221	0.0219446	0.0907742	0.58896	0.0907742	0.877511
	avoid	~~	avoid	0.00337848	0.00478956	0.0835898	0.118502	0.0835898	0.480572
	concentrate	~~	concentrate	0.000432115	0.00669815	0.0109624	0.169925	0.0109624	0.948562
	distant	~~	distant	0.00807784	0.0152194	0.18268	0.344184	0.18268	0.595585
	thoughts	~~	thoughts	-0.00112237	0.00533003	-0.0217665	0.103367	-0.0217665	0.83322
	upset	~~	upset	0.00863511	0.00513588	0.128815	0.0766147	0.128815	0.0926988
	F1	~~	F1	1	1	1	NA
	F2	~~	F2	1	1	1	NA

## Sheet: S5
Table S5. GWAS Atlas PheWAS results for female PTS-f1 locus rs146918648.
atlas ID	PMID	Year	Domain	Trait	P-value	N
3299	31427789	2019	Psychiatric	Frequency of tenseness / restlessness in last 2 weeks	2.132e-09	371869
4293	30718901	2019	Psychiatric	Depression	5.338e-09	500199
3797	29942085	2018	Psychiatric	Depressive affect subcluster	1.175e-08	357957
3301	31427789	2019	Psychiatric	Seen doctor (GP) for nerves, anxiety, tension or depression	1.595e-08	383771
3992	29500382	2018	Psychiatric	Miserableness (MIS)	1.615e-08	267050
3300	31427789	2019	Psychiatric	Frequency of tiredness / lethargy in last 2 weeks	6.915e-08	375053
3195	31427789	2019	Environment	Average total household income before tax	9.293e-08	332594
3285	31427789	2019	Psychiatric	Miserableness	9.45e-08	379907
1203	24390342	2014	Connective Tissue	Rheumatoid Arthritis	9.9e-08	58284
4321	30643256	2019	Psychiatric	Neuroticism (univariate)	1.08424e-07	523783
1204	24390342	2014	Connective Tissue	Rheumatoid Arthritis	1.7e-07	103638
3859	27863252	2016	Immunological	Neutrophil count (two-way meta)	1.89116e-07	131564
3857	27863252	2016	Immunological	Sum neutrophil eosinophil count (two-way meta)	2.42932e-07	131409
3836	27863252	2016	Immunological	Sum basophil neutrophil count (two-way meta)	4.27792e-07	131031
3841	27863252	2016	Immunological	Granulocyte count (two-way meta)	5.19357e-07	130875
3856	27863252	2016	Immunological	Myeloid white cell count (two-way meta)	6.62673e-07	130268
3751	31427789	2019	Psychiatric	Traumatic events - Avoided activities or situations because of previous stressful experience in past month	7.328e-07	126606
3868	27863252	2016	Immunological	White blood cell count (two-way meta)	8.59679e-07	131969
3456	31427789	2019	Metabolic	Impedance measures - Leg fat percentage (left)	1.068e-06	379786
4269	30867560	2019	Psychiatric	Neuroticism general factor	1.21004e-06	270059
4011	29662059	2018	Psychiatric	Broad depression	1.26648e-06	322580
3452	31427789	2019	Metabolic	Impedance measures - Leg fat percentage (right)	1.719e-06	379806
3990	29500382	2018	Psychiatric	Neuroticism sum score	2.07e-06	380506
3230	31427789	2019	Psychiatric	Morning/evening person (chronotype)	2.722e-06	345148
3754	31427789	2019	Psychiatric	Traumatic events - Felt very upset when reminded of stressful expresince in past month	3.122e-06	126627
3789	30804565	2019	Psychiatric	Morningness	3.126e-06	345552
4170	29970889	2018	Psychiatric	Loneliness (MTAG)	3.52e-06	487647
3891	27863252	2016	Immunological	Mean platelet volume (three-way meta)	3.522e-06	164454
3653	31427789	2019	Environment	Illnesses of siblings: Severe depression	3.766e-06	309116
4087	29255261	2018	Psychiatric	Neuroticism	3.95458e-06	329821
4226	31015401	2019	Environmental	Thyroid preparations	4e-06	305582
3302	31427789	2019	Psychiatric	Seen a psychiatrist for nerves, anxiety, tension or depression	4.259e-06	384700
3895	27863252	2016	Immunological	Neutrophil count (three-way meta)	4.494e-06	170702
3753	31427789	2019	Psychiatric	Traumatic events - Repeated disturbing thoughts of stressful experience in past month	4.687e-06	126635
4302	30664634	2019	Metabolic	Arms-arm fat ratio (female)	4.688e-06	195068
4074	30239722	2018	Metabolic	Body Mass Index	5.373e-06	806834
3893	27863252	2016	Immunological	Sum neutrophil eosinophil count (three-way meta)	5.817e-06	170384
3991	29500382	2018	Psychiatric	Mood swings (MOOD)	6.93e-06	265382
3795	29942085	2018	Psychiatric	Neuroticism	7.821e-06	390278
3872	27863252	2016	Immunological	Sum basophil neutrophil count (three-way meta)	8.3e-06	170143
3275	31427789	2019	Activities	Childhood sunburn occasions	9.559e-06	289412
3904	27863252	2016	Immunological	White blood cell count (three-way meta)	1.011e-05	172435
3464	31427789	2019	Metabolic	Impedance measures - Arm fat percentage (left)	1.013e-05	379699
3877	27863252	2016	Immunological	Granulocyte count (three-way meta)	1.035e-05	169822
3412	31427789	2019	Skeletal	Sitting height	1.079e-05	385393
3435	31427789	2019	Metabolic	Body Mass Index	1.162e-05	385336
3445	31427789	2019	Metabolic	Impedance measures - Body Mass Index (BMI)	1.175e-05	379831
3284	31427789	2019	Psychiatric	Mood swings	1.262e-05	377179
3460	31427789	2019	Metabolic	Impedance measures - Arm fat percentage (right)	1.277e-05	379752
3764	31427789	2019	Psychiatric	Depression - Recent poor appetite or overeting	1.429e-05	126639
3892	27863252	2016	Immunological	Myeloid white cell count (three-way meta)	1.477e-05	169219
3996	29500382	2018	Psychiatric	Nervous feelings (NERV-FEEL)	1.829e-05	264858
4294	30696823	2019	Psychiatric	Chronotype	1.9e-05	449732
3212	31427789	2019	Activities	Frequency of walking for pleasure in last 4 weeks	1.91e-05	275324
3757	31427789	2019	Psychiatric	Mania - Ever had period extreme irritability	2.585e-05	122891
3441	31427789	2019	Metabolic	Impedance measures - Body fat percentage	2.589e-05	379615
4274	30846698	2019	Psychiatric	Short sleep	3e-05	411934
3855	27863252	2016	Immunological	Mean platelet volume (two-way meta)	3.38592e-05	127230
4171	29970889	2018	Psychiatric	Loneliness	3.7e-05	445024
3289	31427789	2019	Psychiatric	Nervous feelings	5.182e-05	376368
3457	31427789	2019	Metabolic	Impedance measures - Leg fat mass (left)	5.743e-05	379783
3298	31427789	2019	Psychiatric	Frequency of unenthusiasm / disinterest in last 2 weeks	6.149e-05	373833
3536	31427789	2019	Environment	Mental health - Illness, injury, bereavement, stress in last 2 years: Financial difficulties	6.581e-05	383913
3453	31427789	2019	Metabolic	Impedance measures - Leg fat mass (right)	7.752e-05	379802
3187	31427789	2019	Skeletal	Standing height	9.163e-05	385748
3745	31427789	2019	Psychiatric	Happiness and subjective well-being - General happiness	0.0001191	126132
3796	29942085	2018	Psychiatric	Depressive symptoms	0.0001294	381455
3752	31427789	2019	Psychiatric	Traumatic events - Felt distant from other people in past month	0.0001335	57017
3417	31427789	2019	Psychiatric	Neuroticism score	0.0001632	312740
3461	31427789	2019	Metabolic	Impedance measures - Arm fat mass (right)	0.0001725	379725
4295	30696823	2019	Psychiatric	Morning person (binary)	0.00019	403195
4216	31015401	2019	Environmental	Drugs for peptic ulcer and gastro-oesophageal reflux disease (GORD)	0.00021	132367
3343	31427789	2019	Reproduction	Age at first live birth (female)	0.0002353	141051
4076	30239722	2018	Metabolic	Body Mass Index (female)	0.0002503	434794
3389	31427789	2019	Social Interactions	Friendships satisfaction	0.0002506	127735
3887	27863252	2016	Immunological	Mean corpuscular hemoglobin (three-way meta)	0.0002686	172332
3259	31427789	2019	Nutritional	Major dietary changes in the last 5 years	0.00027	385587
3388	31427789	2019	Social Interactions	Family relationship satisfaction	0.0002874	127932
3465	31427789	2019	Metabolic	Impedance measures - Arm fat mass (left)	0.0002877	379663
3468	31427789	2019	Metabolic	Impedance measures - Trunk fat percentage	0.0003086	379600
3888	27863252	2016	Immunological	Mean corpuscular volume (three-way meta)	0.0003352	172433
3442	31427789	2019	Metabolic	Impedance measures - Whole body fat mass	0.0003704	379203
3602	31427789	2019	Endocrine	Non-cancer illness code, self-reported: hypothyroidism/myxoedema	0.0004117	289307
4014	29700475	2018	Psychiatric	Major depressive disorder	0.00044	173005
3767	31427789	2019	Psychiatric	Depression - Recent lack of interenst of pleasure in doing things	0.0004713	126489
4722	BioRxiv: https://doi.org/10.1101/288630	2019	Neurological	Fornix (cres) / Stria terminalis mode of anisotropy	0.000505	17706
4520	31676860	2019	Neurological	Left cerebellum white matter	0.0005752	19629
3491	31427789	2019	Nutritional	Cereal type: Muesli	0.0006023	319477
3282	31427789	2019	Social Interactions	Number of full brothers	0.0006147	380062
3737	31427789	2019	Psychiatric	Depression - Ever had prolonged loss of interest in normal activities	0.0006356	126458
45	28194004	2018	Psychiatric	Self-reported tiredness	0.000645684	108976
4066	30038396	2018	Environment	Educational attainment	0.000684	766345
56	27089181	2016	Psychiatric	Depressive symptoms	0.0007292	161460
3995	29500382	2018	Psychiatric	Fed-up feelings (FED_UP)	0.0007524	266208
3304	31427789	2019	Reproduction	Age first had sexual intercourse	0.0007536	339614
3409	31427789	2019	Environment	Education - Qualifications	0.0008208	318526
4621	31676860	2019	Neurological	Left cerebellum white matter	0.0009194	21821
3681	31427789	2019	Respiratory	Diagnoses - main ICD10: R07 Pain in throat and chest	0.0009225	300791
3267	31427789	2019	Psychiatric	Alcohol usually taken with meals	0.001021	197613
3772	31427789	2019	Psychiatric	Depression - Recent feelings of tiredness or low enery	0.00104	126540
4656	BioRxiv: https://doi.org/10.1101/288564	2019	Neurological	Fornix (cres) / Stria terminalis fractional anisotropy	0.001077	17706
4512	31676860	2019	Neurological	Brain stem	0.001098	19629
3647	31427789	2019	Environment	Illnesses of mother: Severe depression	0.00117	367939
4328	30598549	2018	Skeletal	Estimated bone mineral density from heel ultrasounds	0.0012	426824
3785	29942086	2018	Cognitive	Intelligence	0.001224	269867
3249	31427789	2019	Nutritional	Lamb/mutton intake	0.001256	384188
3469	31427789	2019	Metabolic	Impedance measures - Trunk fat mass	0.00126	379578
4175	30048462	2018	Skeletal	Heel bone mineral density	0.0013	394929
3657	31427789	2019	Psychiatric	Alcohol - Alcohol drinker status: Previous vs Current	0.001372	373560
3761	31427789	2019	Psychiatric	Depression - Recent trouble concentrating on things	0.001421	126633
3288	31427789	2019	Psychiatric	Fed-up feelings	0.001493	378357
4613	31676860	2019	Neurological	Brain stem	0.001681	21821
3849	27863252	2016	Immunological	Lymphocyte percentage of white cells (two-way meta)	0.00187313	132570
3437	31427789	2019	Respiratory	Doctor diagnosed hayfever or allergic rhinitis	0.001893	97640
3395	31427789	2019	Psychiatric	Ever highly irritable/argumentative for 2 days	0.001905	126296
3413	31427789	2019	Cognitive	Fluid intelligence score	0.001937	125935
3798	29942085	2018	Psychiatric	Worry subcluster	0.001944	348219
55	27089181	2016	Psychiatric	Neuroticism	0.00195	170911
3186	31427789	2019	Metabolic	Hip circumference	0.002135	385887
3860	27863252	2016	Immunological	Neutrophil percentage of white cells (two-way meta)	0.00230579	132352
3185	31427789	2019	Metabolic	Waist circumference	0.002411	385932
4	28540026	2017	Psychiatric	Autism spectrum disorder	0.002593	15954
3851	27863252	2016	Immunological	Mean corpuscular hemoglobin (two-way meta)	0.00261663	132224
3297	31427789	2019	Psychiatric	Frequency of depressed mood in last 2 weeks	0.002758	370017
4001	29500382	2018	Psychiatric	Loneliness, isolation (LONE)	0.002783	267190
3382	31427789	2019	Cognitive	Prospective memory test - Duration screen displayed	0.003119	128912
3885	27863252	2016	Immunological	Lymphocyte percentage of white cells (three-way meta)	0.00314	171748
3794	30804565	2019	Psychiatric	Snoring	0.003173	359916
3852	27863252	2016	Immunological	Mean corpuscular volume (two-way meta)	0.00323885	132353
3217	31427789	2019	Activities	Time spend outdoors in summer	0.003265	350364
4533	31676860	2019	Neurological	Right cerebellum white matter	0.00332	19629
3896	27863252	2016	Immunological	Neutrophil percentage of white cells (three-way meta)	0.003412	171542
3429	31427789	2019	Cognitive	Fluid intelligence test - FI6 : conditional arithmetic	0.003632	87471
4272	30846698	2019	Psychiatric	Sleep duration	0.0038	446118
3579	31427789	2019	Social Interactions	Social support - Leisure/social activities: Adult education class	0.004177	385280
3261	31427789	2019	Psychiatric	Alcohol intake frequency	0.004221	386082
3294	31427789	2019	Psychiatric	Loneliness, isolation	0.004342	380317
3760	31427789	2019	Psychiatric	Depression - Recent feelings of inadequacy	0.004511	126203
3233	31427789	2019	Psychiatric	Snoring	0.004609	359498
3416	31427789	2019	Psychiatric	Bipolar and major depression status	0.004884	93296
3218	31427789	2019	Activities	Time spent outdoors in winter	0.005035	304316
3200	31427789	2019	Environment	Job involves mainly walking or standing	0.005211	220728
4634	31676860	2019	Neurological	Right cerebellum white matter	0.005279	21821
3247	31427789	2019	Nutritional	Poultry intake	0.005471	385728
15	28439101	2017	Psychiatric	Posttraumatic stress disorder	0.005982	9223
3303	31427789	2019	Psychiatric	Able to confide	0.006024	374820
3199	31427789	2019	Environment	Distance between home and job workplace	0.006042	185765
3763	31427789	2019	Psychiatric	Depression - Recent feelings of depression	0.006123	126384
3394	31427789	2019	Psychiatric	Ever unenthusiastic/disinterested for a whole week	0.006155	123848
3486	31427789	2019	Nutritional	Bread type: Brown	0.006293	372617
4075	30239722	2018	Metabolic	Body Mass Index (male)	0.006342	374756
3573	31427789	2019	Neurological	Pain type(s) experienced in last month: Stomach or abdominal pain	0.006627	385698
3385	31427789	2019	Psychiatric	Happiness	0.006734	128677
3254	31427789	2019	Nutritional	Salt added to food	0.006855	386322
4265	30946743	2019	Connective Tissue	Ankylosing spondylitis	0.007408	1309
3204	31427789	2019	Activities	Number of days/week walked 10+ minutes	0.008035	379927
4208	31152163	2019	Metabolic	Blood urea nitrogen	0.008463	243031
3583	31427789	2019	Activities	Types of transport used (excluding work): Public transport	0.008516	384551
3387	31427789	2019	Activities	Health satisfaction	0.008533	128745
3793	30804565	2019	Psychiatric	Sleep duration	0.008695	384317
4002	29500382	2018	Psychiatric	Guilty feelings (GUILT)	0.008765	265139
3500	31427789	2019	Dermatological	Male-specific factors - Hair/balding pattern: Pattern 1	0.008852	176380
3628	31427789	2019	Environment	Illnesses of father: Heart disease	0.008994	355137
3970	29293525	2018	Metabolic	GLP-1 stimulated insulin secretion	0.00957646	126
3766	31427789	2019	Psychiatric	Depression - Recent thoughts of suicide or self-harm	0.009604	125844
3198	31427789	2019	Environment	Frequency of travelling from home to job workplace	0.00973	216647
1205	24852370	2014	Metabolic	Serum Thyroid-stimulating hormone level	0.01	1346
4351	30573740	2018	Dermatological	Male pattern baldness (BOLT LMM infinitesimal mixed model)	0.01	205327
3366	31427789	2019	Reproduction	Age at menopause (last menstrual period) (female)	0.01007	119160
3748	31427789	2019	Psychiatric	Traumatic events - Felt loved as child	0.01012	126348
3295	31427789	2019	Psychiatric	Guilty feelings	0.01019	376361
4316	30643251	2019	Psychiatric	Smoking cessation	0.0104	312821
3898	27863252	2016	Immunological	Platelet distribution width (three-way meta)	0.01053	164433
3391	31427789	2019	Psychiatric	Ever depressed for a whole week	0.01062	126626
4623	31676860	2019	Neurological	Left caudate	0.01073	21821
3589	31427789	2019	Activities	Types of physical activity in last 4 weeks: Heavy DIY (eg: weeding, lawn mowing, carpentry, digging)	0.01086	384450
3228	31427789	2019	Psychiatric	Sleep duration	0.01087	384225
3496	31427789	2019	Dermatological	Hair colour (natural, before greying): Red	0.011	385603
3709	31427789	2019	Mortality	Diagnoses - secondary ICD10: Z82 Family history of certain disabilities and chronic diseases (leading to disablement)	0.01121	244890
3768	31427789	2019	Psychiatric	Anxiety - Recent trouble relaxing	0.01183	126422
3666	31427789	2019	Neoplasms	Diagnoses - main ICD10: D12 Benign neoplasm of colon, rectum, anus and anal canal	0.01212	300791
4571	31676860	2019	Neurological	Left superior frontal	0.01228	21821
3994	29500382	2018	Psychiatric	Sensitivity / hurt feelings (HURT)	0.01247	264144
3528	31427789	2019	Nutritional	Never eat eggs, dairy, wheat, sugar: Eggs or foods containing eggs	0.0129	384986
4256	30952852	2019	Psychiatric	Sleep midpoint	0.013	84810
4510	31676860	2019	Neurological	Left basal forebrain	0.01344	19629
3721	31427789	2019	Psychiatric	Frequency of memory loss due to drinking alcohol in last year	0.01353	69228
3832	27723757	2016	Dermatological	Vitiligo	0.0137	44266
4069	BioRxiv: https://doi.org/10.1101/261081	2018	Psychiatric	Drinks per week	0.01373	414343
3660	31427789	2019	Neoplasms	Cancer register - Histology of cancer tumour: Basal cell carcinoma, NOS	0.01385	60692
3260	31427789	2019	Nutritional	Variation in diet	0.01387	384869
3546	31427789	2019	Body Structures	Mouth/teeth dental problems: Bleeding gums	0.014	385026
4352	30573740	2018	Dermatological	Male pattern baldness (BOLT LMM non-infinitesimal mixed model)	0.015	205327
3758	31427789	2019	Psychiatric	Anxiety - Recent easy annoyance or irritability	0.01508	126198
4040	29906448	2018	Psychiatric	Schizophrenia/Bipolar disorder	0.01525	107620
3597	31427789	2019	Cardiovascular	Non-cancer illness code, self-reported: hypertension	0.01543	289307
4039	29906448	2018	Psychiatric	Bipolar disorder	0.01551	74194
4522	31676860	2019	Neurological	Left caudate	0.0156	19629
4514	31676860	2019	Neurological	3rd ventricle	0.01563	19629
4615	31676860	2019	Neurological	3rd ventricle	0.01583	21821
4263	30946743	2019	Connective Tissue	Ankylosing spondylitis	0.01594	3321
3759	31427789	2019	Psychiatric	Anxiety - Reccent feelings or nervousness or anxiety	0.01603	126325
4207	31152163	2019	Metabolic	Blood urea nitrogen	0.01639	416178
3648	31427789	2019	Environment	Illnesses of siblings: Heart disease	0.01653	309116
3503	31427789	2019	Dermatological	Male-specific factors - Hair/balding pattern: Pattern 4	0.0173	176380
3440	31427789	2019	Metabolic	Impedance measures - Weight	0.01738	379840
3239	31427789	2019	Psychiatric	Exposure to tobacco smoke outside home	0.01767	327794
3575	31427789	2019	Neurological	Pain type(s) experienced in last month: Knee pain	0.01781	385698
3320	31427789	2019	Respiratory	Chest pain or discomfort	0.01794	382525
3424	31427789	2019	Cognitive	Symbol digit substitution test - Number of symbol digit matches made correctly	0.01888	95669
3549	31427789	2019	Body Structures	Mouth/teeth dental problems: Dentures	0.01888	385026
4713	BioRxiv: https://doi.org/10.1101/288621	2019	Neurological	Anterior corona radiata mode of anisotropy	0.01897	17706
3658	31427789	2019	Neoplasms	Cancer register - Type of cancer: ICD10: C44 Other and unspecified malignant neoplasm of skin	0.01907	54696
4567	31676860	2019	Neurological	Left precentral	0.01938	21821
4213	31070104	2019	Metabolic	Glycine level (female)	0.019409	11006
3436	31427789	2019	Metabolic	Weight	0.01965	385473
3788	30804565	2019	Neurological	Insomnia (female)	0.01985	177817
53	27225129	2016	Environment	Educational attainment	0.01992	328917
3871	27863252	2016	Immunological	Basophil percentage of granulocytes (three-way meta)	0.02007	170223
4334	30552067	2018	Respiratory	Asthma	0.0202	30810
3715	31427789	2019	Mortality	Diagnoses - secondary ICD10: Z92 Personal history of medical treatment	0.02024	244890
3771	31427789	2019	Psychiatric	Depression - Recent changes in speed/amount of moving or speaking	0.02037	126599
4611	31676860	2019	Neurological	Left basal forebrain	0.02056	21821
3667	31427789	2019	Ophthalmological	Diagnoses - main ICD10: H26 Other cataract	0.02082	300791
3878	27863252	2016	Immunological	Granulocyte percentage of myeloid white cells (three-way meta)	0.02104	169545
3722	31427789	2019	Psychiatric	Frequency of feeling guilt or remorse after drinking alcohol in last year	0.02117	69203
4595	31676860	2019	Neurological	Right pericalcarine	0.02221	21821
4470	31676860	2019	Neurological	Left superior frontal	0.02252	19629
3544	31427789	2019	Body Structures	Mouth/teeth dental problems: Mouth ulcers	0.02259	385026
4315	30643251	2019	Psychiatric	Cigarettes per day	0.0228	263954
3566	31427789	2019	Activities	Vitamin and mineral supplements: Multivitamins +/- minerals	0.02313	384452
3400	31427789	2019	Ear, Nose, Throat	Noisy workplace	0.02354	128091
3190	31427789	2019	Mortality	Number of self-reported non-cancer illnesses	0.02386	386581
3842	27863252	2016	Immunological	Granulocyte percentage of myeloid white cells (two-way meta)	0.0240258	130543
4723	BioRxiv: https://doi.org/10.1101/288631	2019	Neurological	Genu of corpus callosum mode of anisotropy	0.02462	17706
3733	31427789	2019	Psychiatric	Depression - Thoughts of death during worst depression	0.02489	67593
1141	27494321	2016	Psychiatric	Chronotype	0.025	128266
4378	30940143	2019	Cardiovascular	High blood pressure	0.025	458554
3572	31427789	2019	Neurological	Pain type(s) experienced in last month: Back pain	0.02501	385698
3287	31427789	2019	Psychiatric	Sensitivity / hurt feelings	0.0254	375272
3311	31427789	2019	Ophthalmological	Other eye problems	0.02586	385424
3593	31427789	2019	Activities	Mineral and other dietary supplements: Glucosamine	0.02602	385261
4196	31217584	2019	Cardiovascular	Hypertension	0.0262201	49141
3539	31427789	2019	Activities	Reason for glasses/contact lenses: For short-sightedness, i.e. only or mainly for distance viewing such as driving, cinema etc (called 'myopia')	0.0266	78647
3775	31427789	2019	Psychiatric	Traumatic events - Able to pay rent/morgage as an adult	0.02665	124944
3514	31427789	2019	Activities	Gas or solid-fuel cooking/heating: A gas fire that you use regularly in winter time	0.02668	385289
3234	31427789	2019	Psychiatric	Daytime dozing / sleeping (narcolepsy)	0.0267	384879
3880	27863252	2016	Immunological	Hemoglobin concentration (three-way meta)	0.02704	172925
4675	BioRxiv: https://doi.org/10.1101/288583	2019	Neurological	Corticospinal tract axial diusivities	0.02724	17706
3515	31427789	2019	Activities	Gas or solid-fuel cooking/heating: An open solid fuel fire that you use regularly in winter time	0.02821	385289
3770	31427789	2019	Psychiatric	Depression - Trouble falling or staying asleep. or sleeping too much	0.02843	126545
3360	31427789	2019	Environment	Hearing aid user	0.02871	235220
3777	31427789	2019	Psychiatric	Traumatic events - Diagnosed with life-threatening illness	0.0289	126333
3688	31427789	2019	Metabolic	Diagnoses - secondary ICD10: E78 Disorders of lipoprotein metabolism and other lipidemias	0.02913	244890
4697	BioRxiv: https://doi.org/10.1101/288605	2019	Neurological	Corticospinal tract mean diusivities	0.0292	17706
3553	31427789	2019	Respiratory	Blood clot, DVT, bronchitis, emphysema, asthma, rhinitis, eczema, allergy diagnosed by doctor: Hayfever, allergic rhinitis or eczema	0.02944	385822
3635	31427789	2019	Environment	Illnesses of father: Alzheimer's disease/dementia	0.02949	355137
3206	31427789	2019	Activities	Number of days/week of moderate physical activity 10+ minutes	0.02959	367908
3682	31427789	2019	Skeletal	Diagnoses - main ICD10: R10 Abdominal and pelvic pain	0.02994	300791
4093	29844566	2018	Cognitive	Verbal-numerical reasoning	0.03012	168033
4494	31676860	2019	Neurological	Right pericalcarine	0.03013	19629
3571	31427789	2019	Neurological	Pain type(s) experienced in last month: Neck or shoulder pain	0.03044	385698
3478	31427789	2019	Activities	Own or rent accommodation lived in: Rent - from local authority, local council, housing association	0.03154	383032
3712	31427789	2019	Mortality	Diagnoses - secondary ICD10: Z87 Personal history of other diseases and conditions	0.03274	244890
3222	31427789	2019	Activities	Drive faster than motorway speed limit	0.03316	349848
3493	31427789	2019	Nutritional	Coffee type: Instant coffee	0.0337	303811
4532	31676860	2019	Neurological	Right cerebellum exterior	0.03384	19629
4223	31015401	2019	Environmental	Calcium channel blockers	0.034	204378
4068	BioRxiv: https://doi.org/10.1101/261081	2018	Activities	Automobile speeding propensity	0.03414	404291
4067	30038396	2018	Cognitive	Cognitive performance	0.0342	257828
3853	27863252	2016	Immunological	Monocyte count (two-way meta)	0.0347726	131544
3739	31427789	2019	Psychiatric	Depression - Ever had prolonged feelings of sadness or depression	0.03499	126494
4541	31676860	2019	Neurological	Right ventral DC	0.0351	19629
4569	31676860	2019	Neurological	Left rostral anterior cingulate	0.0353	21821
3545	31427789	2019	Body Structures	Mouth/teeth dental problems: Painful gums	0.03575	385026
3383	31427789	2019	Cognitive	Prospective memory test - Number of attempts	0.03628	128912
3844	27863252	2016	Immunological	Hemoglobin concentration (two-way meta)	0.0364326	132596
3998	29500382	2018	Psychiatric	Tense / 'highly strung' (TENSE)	0.03656	263635
4633	31676860	2019	Neurological	Right cerebellum exterior	0.03657	21821
3835	27863252	2016	Immunological	Basophil percentage of granulocytes (two-way meta)	0.0372193	131536
4307	30664745	2019	Skeletal	Osteoarthritis	0.03726	455221
3600	31427789	2019	Gastrointestinal	Non-cancer illness code, self-reported: gastro-oesophageal reflux (gord) / gastric reflux	0.03744	289307
3622	31427789	2019	Activities	Treatment/medication code: cod liver oil capsule	0.03778	280443
1001	27989323	2017	Immunological	Macrophage migration inhibitory factor (glycosylation-inhibiting factor)	0.03814	3494
3271	31427789	2019	Skeletal	Comparative height size at age 10	0.03814	380167
4373	30367059	2018	Endocrine	Free thyroxine (FT4, male)	0.03831	22455
3220	31427789	2019	Activities	Time spent using computer	0.03839	300974
4211	31070104	2019	Metabolic	Glycine level	0.038429	30118
3615	31427789	2019	Activities	Treatment/medication code: lansoprazole	0.03851	280443
4642	31676860	2019	Neurological	Right ventral DC	0.03859	21821
4306	30664634	2019	Metabolic	Trunk-trunk fat ratio (female)	0.03874	195068
4466	31676860	2019	Neurological	Left precentral	0.03896	19629
3277	31427789	2019	Environment	Maternal smoking around birth	0.03929	331862
3669	31427789	2019	Gastrointestinal	Diagnoses - main ICD10: K21 Gastro-esophageal reflux disease	0.03999	300791
3680	31427789	2019	Endocrine	Diagnoses - main ICD10: N39 Other disorders of urinary system	0.04029	300791
2032	28067912	2017	Gastrointestinal	Prognosis in Crohn's Disease	0.0409592	2734
3490	31427789	2019	Nutritional	Cereal type: Oat cereal (e.g. Ready Brek, porridge)	0.04141	319477
3982	29483656	2018	Psychiatric	Schizophrenia	0.0422	105318
4000	29500382	2018	Psychiatric	Suffer from 'nerves' (SUF-NERV)	0.0425	262321
4544	31676860	2019	Neurological	White matter	0.04251	19629
4221	31015401	2019	Environmental	Diuretics	0.043	229086
4519	31676860	2019	Neurological	Left cerebellum exterior	0.04316	19629
3537	31427789	2019	Environment	Attendance/disability/mobility allowance: Disability living allowance	0.04323	383632
3283	31427789	2019	Social Interactions	Number of full sisters	0.04439	380122
4744	BioRxiv: https://doi.org/10.1101/288652	2019	Neurological	Fornix (cres) / Stria terminalis radial diusivities	0.04446	17706
4308	30664745	2019	Skeletal	Osteoarthritis of hit or knee	0.0448	417596
3626	31427789	2019	Activities	Treatment/medication code: bendroflumethiazide	0.04534	280443
4678	BioRxiv: https://doi.org/10.1101/288586	2019	Neurological	Fornix (cres) / Stria terminalis axial diusivities	0.0454	17706
3645	31427789	2019	Environment	Illnesses of mother: Diabetes	0.04558	367939
3560	31427789	2019	Activities	Medication for pain relief, constipation, heartburn: Omeprazole (e.g. Zanprol)	0.04663	382089
3756	31427789	2019	Psychiatric	Mental distress - Ever suffered mental distress preventing usual activities	0.04701	125147
3447	31427789	2019	Metabolic	Impedance measures - Impedance of whole body	0.04758	379792
4582	31676860	2019	Neurological	Right inferior parietal	0.04776	21821
3201	31427789	2019	Environment	Job involves heavy manual or physical work	0.04789	220789
3439	31427789	2019	Psychiatric	Tobacco smoking	0.04915	97172
3244	31427789	2019	Nutritional	Oily fish intake	0.04929	384554
4310	30664745	2019	Skeletal	Osteoarthritis of knee	0.04936	403124
3221	31427789	2019	Activities	Time spent driving	0.04997	258336

## Sheet: S6
Table S6. GWAS Atlas PheWAS results for female PTS-f1 locus SCAND3.
atlas ID	PMID	Year	Domain	Trait	P-value	N
3824	22057235	2011	Gastrointestinal	Celiac disease	5.2227e-41	24269
3904	27863252	2016	Immunological	White blood cell count (three-way meta)	2.0832e-31	172435
4285	30804560	2019	Respiratory	PEF	2.5613e-26	321047
4281	30804560	2019	Respiratory	PEF	9.1702e-25	345265
2034	27992413	2017	Gastrointestinal	Primary sclerosing cholangitis	3.4755e-24	14890
3868	27863252	2016	Immunological	White blood cell count (two-way meta)	7.5059e-24	131969
3187	31427789	2019	Skeletal	Standing height	6.49e-22	385748
3412	31427789	2019	Skeletal	Sitting height	1.0366e-21	385393
3887	27863252	2016	Immunological	Mean corpuscular hemoglobin (three-way meta)	3.1197e-21	172332
3884	27863252	2016	Immunological	Lymphocyte count (three-way meta)	2.9822e-20	171643
3851	27863252	2016	Immunological	Mean corpuscular hemoglobin (two-way meta)	5.967e-20	132224
3892	27863252	2016	Immunological	Myeloid white cell count (three-way meta)	4.2381e-18	169219
3889	27863252	2016	Immunological	Monocyte count (three-way meta)	6.5894e-17	170721
3873	27863252	2016	Immunological	Sum eosinophil basophil count (three-way meta)	1.1753e-16	171771
3888	27863252	2016	Immunological	Mean corpuscular volume (three-way meta)	1.6599e-16	172433
3877	27863252	2016	Immunological	Granulocyte count (three-way meta)	2.9862e-16	169822
3874	27863252	2016	Immunological	Eosinophil count (three-way meta)	4.3166e-16	172275
3852	27863252	2016	Immunological	Mean corpuscular volume (two-way meta)	5.2469e-16	132353
4278	30804560	2019	Respiratory	FEV1	5.5574e-16	400102
3848	27863252	2016	Immunological	Lymphocyte count (two-way meta)	5.8696e-16	132452
3893	27863252	2016	Immunological	Sum neutrophil eosinophil count (three-way meta)	7.9808e-16	170384
3982	29483656	2018	Psychiatric	Schizophrenia	3.3686e-15	105318
3880	27863252	2016	Immunological	Hemoglobin concentration (three-way meta)	4.5869e-15	172925
4282	30804560	2019	Respiratory	FEV1	7.1044e-15	321047
3872	27863252	2016	Immunological	Sum basophil neutrophil count (three-way meta)	1.2282e-14	170143
3856	27863252	2016	Immunological	Myeloid white cell count (two-way meta)	1.2658e-14	130268
2037	27723758	2016	Immunological	Immunoglobulin A deficiency	1.6136e-14	6487
3895	27863252	2016	Immunological	Neutrophil count (three-way meta)	1.6339e-14	170702
3838	27863252	2016	Immunological	Eosinophil count (two-way meta)	2.2347e-14	131999
3844	27863252	2016	Immunological	Hemoglobin concentration (two-way meta)	2.678e-14	132596
3837	27863252	2016	Immunological	Sum eosinophil basophil count (two-way meta)	2.7689e-14	131557
3841	27863252	2016	Immunological	Granulocyte count (two-way meta)	4.0666e-14	130875
3853	27863252	2016	Immunological	Monocyte count (two-way meta)	5.5935e-14	131544
3857	27863252	2016	Immunological	Sum neutrophil eosinophil count (two-way meta)	5.6633e-14	131409
3836	27863252	2016	Immunological	Sum basophil neutrophil count (two-way meta)	1.482e-13	131031
3859	27863252	2016	Immunological	Neutrophil count (two-way meta)	2.1373e-13	131564
1204	24390342	2014	Connective Tissue	Rheumatoid Arthritis	3.1273e-13	103638
3271	31427789	2019	Skeletal	Comparative height size at age 10	3.5957e-13	380167
3820	21980299	2011	Endocrine	Type 1 Diabetes	3.7139e-13	26890
4328	30598549	2018	Skeletal	Estimated bone mineral density from heel ultrasounds	4.9576e-13	426824
1202	24390342	2014	Connective Tissue	Rheumatoid Arthritis	5.8943e-13	22515
4038	29906448	2018	Psychiatric	Schizophrenia	1.2229e-12	87491
4280	30804560	2019	Respiratory	FEV1/FVC ratio	1.8465e-12	400102
4284	30804560	2019	Respiratory	FEV1/FVC ratio	1.9792e-12	321047
11	25056061	2014	Psychiatric	Schizophrenia	5.6318e-12	82315
13	24280982	2014	Psychiatric	Schizophrenia vs Bipolar disorder	5.6318e-12	16381
4175	30048462	2018	Skeletal	Heel bone mineral density	8.8433e-12	394929
3471	31427789	2019	Metabolic	Impedance measures - Trunk predicted mass	1.0862e-11	379469
3470	31427789	2019	Metabolic	Impedance measures - Trunk fat-free mass	1.5372e-11	379507
3886	27863252	2016	Immunological	Mean corpuscular hemoglobin concentration (three-way meta)	2.4727e-11	172851
3902	27863252	2016	Immunological	Reticulocyte count (three-way meta)	2.7031e-11	170641
3443	31427789	2019	Metabolic	Impedance measures - Whole body fat-free mass	2.8931e-11	379804
3440	31427789	2019	Metabolic	Impedance measures - Weight	3.1508e-11	379840
3879	27863252	2016	Immunological	Hematocrit (three-way meta)	3.2286e-11	173039
3843	27863252	2016	Immunological	Hematocrit (two-way meta)	3.5159e-11	132699
3446	31427789	2019	Metabolic	Impedance measures - Basal metabolic rate	4.133e-11	379821
3436	31427789	2019	Metabolic	Weight	5.1305e-11	385473
3444	31427789	2019	Metabolic	Impedance measures - Whole body water mass	5.4755e-11	379835
4279	30804560	2019	Respiratory	FVC	6.7212e-11	400102
1203	24390342	2014	Connective Tissue	Rheumatoid Arthritis	7.753e-11	58284
3866	27863252	2016	Immunological	Reticulocyte count (two-way meta)	8.4391e-11	130388
3466	31427789	2019	Metabolic	Impedance measures - Arm fat-free mass (left)	8.8015e-11	379653
3462	31427789	2019	Metabolic	Impedance measures - Arm fat-free mass (right)	1.1663e-10	379723
3186	31427789	2019	Metabolic	Hip circumference	1.6273e-10	385887
3463	31427789	2019	Metabolic	Impedance measures - Arm predicted mass (right)	1.6587e-10	379716
3469	31427789	2019	Metabolic	Impedance measures - Trunk fat mass	2.1968e-10	379578
3442	31427789	2019	Metabolic	Impedance measures - Whole body fat mass	2.9161e-10	379203
1067	19430480	2009	Endocrine	Type 1 Diabetes	3.1137e-10	7982
3467	31427789	2019	Metabolic	Impedance measures - Arm predicted mass (left)	3.6628e-10	379638
3379	31427789	2019	Cardiovascular	Diastolic Blood Pressure (automated reading)	6.928e-10	361411
4283	30804560	2019	Respiratory	FVC	7.8942e-10	321047
3903	27863252	2016	Immunological	Reticulocyte fraction of red cells (three-way meta)	8.9346e-10	170690
3901	27863252	2016	Immunological	Red cell distribution width (three-way meta)	9.6225e-10	171529
3453	31427789	2019	Metabolic	Impedance measures - Leg fat mass (right)	1.0456e-09	379802
3457	31427789	2019	Metabolic	Impedance measures - Leg fat mass (left)	1.5926e-09	379783
3188	31427789	2019	Cardiovascular	Pulse rate (automated reading)	1.7611e-09	361411
4040	29906448	2018	Psychiatric	Schizophrenia/Bipolar disorder	1.9382e-09	107620
4080	30239722	2018	Metabolic	Waist-hip ratio (adjusted for BMI)	3.0814e-09	694649
4018	29848360	2018	Skeletal	Systemic Lupus Erythematosus	3.5977e-09	10995
3459	31427789	2019	Metabolic	Impedance measures - Leg predicted mass (left)	3.6656e-09	379761
3458	31427789	2019	Metabolic	Impedance measures - Leg fat-free mass (left)	3.74e-09	379766
3867	27863252	2016	Immunological	Reticulocyte fraction of red cells (two-way meta)	4.6686e-09	130404
3461	31427789	2019	Metabolic	Impedance measures - Arm fat mass (right)	5.336e-09	379725
63	28436984	2017	Reproduction	Age at menarche	7.9739e-09	252514
3456	31427789	2019	Metabolic	Impedance measures - Leg fat percentage (left)	9.5726e-09	379786
3452	31427789	2019	Metabolic	Impedance measures - Leg fat percentage (right)	1.129e-08	379806
3850	27863252	2016	Immunological	Mean corpuscular hemoglobin concentration (two-way meta)	1.1668e-08	132586
3875	27863252	2016	Immunological	Eosinophil percentage of white cells (three-way meta)	1.229e-08	172378
3465	31427789	2019	Metabolic	Impedance measures - Arm fat mass (left)	1.6047e-08	379663
3839	27863252	2016	Immunological	Eosinophil percentage of white cells (two-way meta)	1.7676e-08	132052
3454	31427789	2019	Metabolic	Impedance measures - Leg fat-free mass (right)	1.8242e-08	379793
3455	31427789	2019	Metabolic	Impedance measures - Leg predicted mass (right)	2.2087e-08	379793
3876	27863252	2016	Immunological	Eosinophil percentage of granulocytes (three-way meta)	2.2365e-08	170536
4226	31015401	2019	Environmental	Thyroid preparations	2.6425e-08	305582
142	25282103	2014	Skeletal	Height	2.8294e-08	253288
3823	26502338	2015	Skeletal	Systemic Lupus Erythematosus	3.0946e-08	14267
3840	27863252	2016	Immunological	Eosinophil percentage of granulocytes (two-way meta)	3.5151e-08	131525
3549	31427789	2019	Body Structures	Mouth/teeth dental problems: Dentures	4.9468e-08	385026
3441	31427789	2019	Metabolic	Impedance measures - Body fat percentage	7.9207e-08	379615
3310	31427789	2019	Activities	Age started wearing glasses or contact lenses	8.9321e-08	332074
3846	27863252	2016	Immunological	High light scatter reticulocyte count (two-way meta)	1.088e-07	130517
10	23974872	2013	Psychiatric	Schizophrenia	1.2441e-07	32143
3435	31427789	2019	Metabolic	Body Mass Index	1.4427e-07	385336
3968	29273806	2018	Respiratory	Asthma (fixed effect model)	1.886e-07	127669
3468	31427789	2019	Metabolic	Impedance measures - Trunk fat percentage	1.8905e-07	379600
3969	29273806	2018	Respiratory	Asthma (random effect model)	2.0621e-07	127669
3445	31427789	2019	Metabolic	Impedance measures - Body Mass Index (BMI)	2.1374e-07	379831
3869	27863252	2016	Immunological	Basophil count (three-way meta)	2.1453e-07	171846
3894	27863252	2016	Immunological	Neutrophil percentage of granulocytes (three-way meta)	2.4119e-07	170672
4074	30239722	2018	Metabolic	Body Mass Index	2.664e-07	806834
3858	27863252	2016	Immunological	Neutrophil percentage of granulocytes (two-way meta)	3.4308e-07	131660
4272	30846698	2019	Psychiatric	Sleep duration	4.1444e-07	446118
3685	31427789	2019	Endocrine	Diagnoses - secondary ICD10: E03 Other hypothyroidism	4.931e-07	244890
4304	30664634	2019	Metabolic	Legs-leg fat ratio (female)	5.0156e-07	195068
3865	27863252	2016	Immunological	Red cell distribution width (two-way meta)	7.8877e-07	131520
4306	30664634	2019	Metabolic	Trunk-trunk fat ratio (female)	8.0624e-07	195068
3864	27863252	2016	Immunological	Red blood cell count (two-way meta)	8.922e-07	132690
4138	29403010	2018	Immunological	Mean corpuscular volume	8.9411e-07	108256
3966	29273806	2018	Respiratory	Asthma (fixed effect model)	9.1404e-07	142486
208	20453842	2010	Connective Tissue	Rheumatoid Arthritis	1.0848e-06	25708
9	21926974	2011	Psychiatric	Schizophrenia	1.2578e-06	21856
4071	BioRxiv: https://doi.org/10.1101/261081	2018	Reproduction	Number of sexual partners	1.3348e-06	370711
3900	27863252	2016	Immunological	Red blood cell count (three-way meta)	1.6785e-06	172952
3460	31427789	2019	Metabolic	Impedance measures - Arm fat percentage (right)	2.0231e-06	379752
3845	27863252	2016	Immunological	High light scatter percentage of red cells (two-way meta)	2.1726e-06	130538
3625	31427789	2019	Activities	Treatment/medication code: levothyroxine sodium	2.5817e-06	280443
3967	29273806	2018	Respiratory	Asthma (random effect model)	2.8797e-06	142486
3464	31427789	2019	Metabolic	Impedance measures - Arm fat percentage (left)	3.0251e-06	379699
3555	31427789	2019	Activities	Medication for cholesterol, blood pressure, diabetes, or take exogenous hormones: Blood pressure medication	3.1022e-06	207533
4703	BioRxiv: https://doi.org/10.1101/288611	2019	Neurological	Posterior corona radiata mean diusivities	3.7222e-06	17706
3602	31427789	2019	Endocrine	Non-cancer illness code, self-reported: hypothyroidism/myxoedema	6.1297e-06	289307
4081	30239722	2018	Metabolic	Waist-hip ratio (adjusted for BMI, male)	8.3493e-06	315284
3832	27723757	2016	Dermatological	Vitiligo	9.4499e-06	44266
3882	27863252	2016	Immunological	High light scatter reticulocyte count (three-way meta)	1.27e-05	170761
4710	BioRxiv: https://doi.org/10.1101/288618	2019	Neurological	Superior longitudinal fasciculus mean diusivities	1.3634e-05	17706
4093	29844566	2018	Cognitive	Verbal-numerical reasoning	1.815e-05	168033
3833	27863252	2016	Immunological	Basophil count (two-way meta)	1.8291e-05	131860
3597	31427789	2019	Cardiovascular	Non-cancer illness code, self-reported: hypertension	1.9315e-05	289307
3551	31427789	2019	Cardiovascular	Vascular/heart problems diagnosed by doctor: High blood pressure	2.3727e-05	385699
4267	30929738	2019	Respiratory	Asthma (adult-onset)	2.5013e-05	327253
4073	BioRxiv: https://doi.org/10.1101/261081	2018	Activities	General risk tolerance	2.8723e-05	466571
4681	BioRxiv: https://doi.org/10.1101/288589	2019	Neurological	Posterior corona radiata axial diusivities	2.977e-05	17706
3793	30804565	2019	Psychiatric	Sleep duration	3.5655e-05	384317
162	25673412	2015	Metabolic	Hip circumference (adjusted for BMI)	3.8903e-05	225491
4708	BioRxiv: https://doi.org/10.1101/288616	2019	Neurological	Superior corona radiata mean diusivities	4.179e-05	17706
161	25673412	2015	Metabolic	Hip circumference (adjusted for BMI)	5.0486e-05	211117
4314	30643251	2019	Psychiatric	Ever smoked regulary	5.4284e-05	262990
3185	31427789	2019	Metabolic	Waist circumference	5.5303e-05	385932
2030	28067908	2017	Gastrointestinal	Ulcerative colitis	5.6598e-05	45975
4075	30239722	2018	Metabolic	Body Mass Index (male)	5.914e-05	374756
3072	28240269	2017	Cell	MICB - MHC class I polypeptide-related sequence B	6.967e-05	1000
379	24816252	2014	Metabolic	Amino acid::Glycine, serine and threonine metabolism::betaine	7.0149e-05	7806
4072	BioRxiv: https://doi.org/10.1101/261081	2018	Activities	First PC of the four riskly behaviours	7.0573e-05	315894
4205	31152163	2019	Metabolic	Estimated glomerular filtration rate	7.8961e-05	765348
4274	30846698	2019	Psychiatric	Short sleep	8.2802e-05	411934
4101	29403010	2018	Metabolic	Triglyceride	8.3499e-05	105597
4663	BioRxiv: https://doi.org/10.1101/288571	2019	Neurological	Splenium of corpus callosum fractional anisotropy	8.6081e-05	17706
4747	BioRxiv: https://doi.org/10.1101/288655	2019	Neurological	Posterior corona radiata radial diusivities	8.783e-05	17706
12	24280982	2014	Psychiatric	Schizophrenia/Bipolar disorder	9.6686e-05	39202
4751	BioRxiv: https://doi.org/10.1101/288659	2019	Neurological	Splenium of corpus callosum radial diusivities	9.9353e-05	17706
4235	31015401	2019	Environmental	Adrenergics, inhalants	0.0001027	176445
4749	BioRxiv: https://doi.org/10.1101/288657	2019	Neurological	Posterior thalamic radiation (include optic radiation) radial diusivities	0.00010376	17706
4378	30940143	2019	Cardiovascular	High blood pressure	0.00010763	458554
4127	29403010	2018	Metabolic	Lactate dehydrogenase	0.00011203	126319
3881	27863252	2016	Immunological	High light scatter percentage of red cells (three-way meta)	0.00013111	170763
4695	BioRxiv: https://doi.org/10.1101/288603	2019	Neurological	Cingulum (cingulate gyrus) mean diusivities	0.00014163	17706
224	25772697	2015	Immunological	B Mem:%IgA	0.00014981	669
4126	29403010	2018	Metabolic	Creatine kinase	0.00015039	106080
4082	30239722	2018	Metabolic	Waist-hip ratio (adjusted for BMI, female)	0.00015173	379501
3529	31427789	2019	Nutritional	Never eat eggs, dairy, wheat, sugar: Wheat products	0.00015723	384986
4705	BioRxiv: https://doi.org/10.1101/288613	2019	Neurological	Posterior thalamic radiation (include optic radiation) mean diusivities	0.00015959	17706
166	25673412	2015	Metabolic	Hip circumference (female, adjusted for BMI)	0.000164	123904
4139	29403010	2018	Immunological	Mean corpuscular hemoglobin	0.00017269	108054
165	25673412	2015	Metabolic	Hip circumference (female, adjusted for BMI)	0.00018111	117340
3630	31427789	2019	Environment	Illnesses of father: Lung cancer	0.00018419	355137
4206	31152163	2019	Metabolic	Estimated glomerular filtration rate	0.00020524	567460
3979	28869591	2017	Skeletal	Estimated BMD	0.00022312	142487
3195	31427789	2019	Environment	Average total household income before tax	0.00023404	332594
4706	BioRxiv: https://doi.org/10.1101/288614	2019	Neurological	Retrolenticular part of internal capsule mean diusivities	0.00024471	17706
4754	BioRxiv: https://doi.org/10.1101/288662	2019	Neurological	Superior longitudinal fasciculus radial diusivities	0.0002595	17706
3899	27863252	2016	Immunological	Platelet count (three-way meta)	0.00026554	166066
4688	BioRxiv: https://doi.org/10.1101/288596	2019	Neurological	Superior longitudinal fasciculus axial diusivities	0.00028091	17706
4712	BioRxiv: https://doi.org/10.1101/288620	2019	Neurological	Uncinate fasciculus mean diusivities	0.00028433	17706
4041	29906448	2018	Psychiatric	Schizophrenia vs Bipolar disorder	0.00028615	38855
3745	31427789	2019	Psychiatric	Happiness and subjective well-being - General happiness	0.00030299	126132
4114	29403010	2018	Metabolic	Chloride	0.00032785	126402
3605	31427789	2019	Respiratory	Non-cancer illness code, self-reported: hayfever/allergic rhinitis	0.00033402	289307
4661	BioRxiv: https://doi.org/10.1101/288569	2019	Neurological	Posterior thalamic radiation (include optic radiation) fractional anisotropy	0.00035773	17706
3241	31427789	2019	Nutritional	Salad / raw vegetable intake	0.00037488	363780
4739	BioRxiv: https://doi.org/10.1101/288647	2019	Neurological	Cingulum (cingulate gyrus) radial diusivities	0.00039093	17706
3259	31427789	2019	Nutritional	Major dietary changes in the last 5 years	0.00039878	385587
4224	31015401	2019	Environmental	Agents acting on the renin-angiotensin system	0.00040159	237530
4756	BioRxiv: https://doi.org/10.1101/288664	2019	Neurological	Uncinate fasciculus radial diusivities	0.00041289	17706
4002	29500382	2018	Psychiatric	Guilty feelings (GUILT)	0.00041345	265139
3863	27863252	2016	Immunological	Platelet count (two-way meta)	0.00046172	127127
4504	31676860	2019	Neurological	Right supramarginal	0.00046692	19629
4642	31676860	2019	Neurological	Right ventral DC	0.00050907	21821
3612	31427789	2019	Activities	Treatment/medication code: ramipril	0.00053616	280443
3276	31427789	2019	Activities	Facial ageing	0.0005522	354097
4135	29403010	2018	Immunological	Red blood cell count	0.00056311	108794
3213	31427789	2019	Activities	Duration walking for pleasure	0.00056633	275181
4735	BioRxiv: https://doi.org/10.1101/288643	2019	Neurological	Anterior corona radiata radial diusivities	0.00057308	17706
3327	31427789	2019	Mortality	Had major operations	0.00059937	176488
4709	BioRxiv: https://doi.org/10.1101/288617	2019	Neurological	Superior fronto-occipital fasciculus mean diusivities	0.00062858	17706
3274	31427789	2019	Dermatological	Ease of skin tanning	0.00063228	378364
4264	30946743	2019	Connective Tissue	Ankylosing spondylitis	0.00068926	2012
3481	31427789	2019	Nutritional	Milk type used: Semi-skimmed	0.00069546	373135
4737	BioRxiv: https://doi.org/10.1101/288645	2019	Neurological	Average across all tracts radial diusivities	0.0007103	17706
4070	BioRxiv: https://doi.org/10.1101/261081	2018	Psychiatric	Ever smoker	0.00071897	518633
3897	27863252	2016	Immunological	Plateletcrit (three-way meta)	0.00072437	164339
3190	31427789	2019	Mortality	Number of self-reported non-cancer illnesses	0.00073474	386581
4541	31676860	2019	Neurological	Right ventral DC	0.00074075	19629
4691	BioRxiv: https://doi.org/10.1101/288599	2019	Neurological	Anterior corona radiata mean diusivities	0.00074461	17706
1661	17903293	2007	Metabolic	Alkaline phosphatase (at exam 2, GEE, adjusted for multivariable)	0.00075949	904
3228	31427789	2019	Psychiatric	Sleep duration	0.00080509	384225
3343	31427789	2019	Reproduction	Age at first live birth (female)	0.00085152	141051
4263	30946743	2019	Connective Tissue	Ankylosing spondylitis	0.00086389	3321
4693	BioRxiv: https://doi.org/10.1101/288601	2019	Neurological	Average across all tracts mean diusivities	0.0008933	17706
4676	BioRxiv: https://doi.org/10.1101/288584	2019	Neurological	External capsule axial diusivities	0.00096323	17706
3854	27863252	2016	Immunological	Monocyte percentage of white cells (two-way meta)	0.0009669	131305
3667	31427789	2019	Ophthalmological	Diagnoses - main ICD10: H26 Other cataract	0.00099315	300791
4487	31676860	2019	Neurological	Right medial orbitofrontal	0.0010234	19629
4605	31676860	2019	Neurological	Right supramarginal	0.0010394	21821
3418	31427789	2019	Cognitive	Fluid intelligence test - Number of fluid intelligence questions attempted within time limit	0.0011165	125935
3366	31427789	2019	Reproduction	Age at menopause (last menstrual period) (female)	0.0011187	119160
4109	29403010	2018	Metabolic	Serum creatinine	0.0012309	142097
2897	28240269	2017	Cell	SORCS2 - VPS10 domain-containing receptor SorCS2	0.0012975	1000
3485	31427789	2019	Nutritional	Bread type: White	0.0013099	372617
4750	BioRxiv: https://doi.org/10.1101/288658	2019	Neurological	Retrolenticular part of internal capsule radial diusivities	0.0013111	17706
4050	28358823	2017	Body Structures	Anterior cruciate ligament rupture (fixed effect model)	0.0013137	99342
97	23449627	2013	Skeletal	Height SDS (male at age 12)	0.0013195	6986
3307	31427789	2019	Activities	Overall health rating	0.0014099	384850
1797	17903306	2007	Cardiovascular	RR interval (female, cohort exam 11 offspring exam 1, GEE, adjusted for age nad RR)	0.0015868	1051
3409	31427789	2019	Environment	Education - Qualifications	0.0016383	318526
2439	28240269	2017	Cell	DLL4 - Delta-like protein 4	0.0017816	1000
3842	27863252	2016	Immunological	Granulocyte percentage of myeloid white cells (two-way meta)	0.0018158	130543
3339	31427789	2019	Reproduction	Age when periods started (menarche) (female)	0.0018434	202636
4687	BioRxiv: https://doi.org/10.1101/288595	2019	Neurological	Superior fronto-occipital fasciculus axial diusivities	0.0018508	17706
4686	BioRxiv: https://doi.org/10.1101/288594	2019	Neurological	Superior corona radiata axial diusivities	0.0018726	17706
4588	31676860	2019	Neurological	Right medial orbitofrontal	0.001953	21821
4629	31676860	2019	Neurological	Left ventral DC	0.0020147	21821
4752	BioRxiv: https://doi.org/10.1101/288660	2019	Neurological	Superior corona radiata radial diusivities	0.0020979	17706
4215	31015462	2019	Metabolic	Estimated glomerular filtration rate	0.0021154	350504
3815	20045101	2010	Immunological	CD4:CD8 lymphocyte ratio	0.0021911	2538
4638	31676860	2019	Neurological	Right pallidum	0.0022264	21821
4528	31676860	2019	Neurological	Left ventral DC	0.0022523	19629
2090	28240269	2017	Cell	EFNB3 - Ephrin-B3	0.0022591	1000
3324	31427789	2019	Reproduction	Relative age of first facial hair (male)	0.0023489	171805
4014	29700475	2018	Psychiatric	Major depressive disorder	0.0023508	173005
3261	31427789	2019	Psychiatric	Alcohol intake frequency	0.0024331	386082
2054	23377640	2013	Psychiatric	Percentage improvement after 12 weeks of antidepressant treatment in MDD	0.0025044	2256
3304	31427789	2019	Reproduction	Age first had sexual intercourse	0.0026633	339614
3614	31427789	2019	Activities	Treatment/medication code: ventolin 100micrograms inhaler	0.002734	280443
3878	27863252	2016	Immunological	Granulocyte percentage of myeloid white cells (three-way meta)	0.0027963	169545
4624	31676860	2019	Neurological	Left putamen	0.0028546	21821
4565	31676860	2019	Neurological	Left postcentral	0.002873	21821
2	30478444	2019	Psychiatric	Attention deficit hyperactivity disorder	0.0029843	53293
3890	27863252	2016	Immunological	Monocyte percentage of white cells (three-way meta)	0.0030296	170494
4537	31676860	2019	Neurological	Right pallidum	0.0030399	19629
3544	31427789	2019	Body Structures	Mouth/teeth dental problems: Mouth ulcers	0.0030912	385026
1585	17903294	2007	Hematological	D-dimer (at exam 6, GEE, adjusted for multivariable)	0.0031533	987
3326	31427789	2019	Social Interactions	Number of children fathered (male)	0.0031953	176258
1056	18204098	2008	Skeletal	Systemic Lupus Erythematosus	0.0032114	3094
4407	29855537	2018	Reproduction	Menstrual quality of life impact: Stiff neck	0.0032117	11348
4649	BioRxiv: https://doi.org/10.1101/288557	2019	Neurological	Average across all tracts fractional anisotropy	0.003344	17706
3314	31427789	2019	Ear, Nose, Throat	Hearing difficulty/problems with background noise	0.0034849	378722
3423	31427789	2019	Cognitive	Trail making test - Duration to complete alphanumeric path (trail #2)	0.003553	84259
3861	27863252	2016	Immunological	Plateletcrit (two-way meta)	0.0035623	127033
4111	29403010	2018	Metabolic	Uric acid	0.0035787	109029
3296	31427789	2019	Psychiatric	Risk taking	0.0036106	372651
674	24816252	2014	Metabolic	::::X-08402	0.0036418	7726
2029	28067908	2017	Gastrointestinal	Crohn's Disease	0.0037152	40266
4066	30038396	2018	Environment	Educational attainment	0.0037899	766345
4464	31676860	2019	Neurological	Left postcentral	0.0038317	19629
3219	31427789	2019	Activities	Time spent watching television (TV)	0.0038549	365236
3	30478444	2019	Psychiatric	Attention deficit hyperactivity disorder	0.0038823	55374
3216	31427789	2019	Social Interactions	Frequency of friend/family visits	0.003899	383941
4088	29777097	2018	Environment	Paternal history of Alzheimer's disease	0.0039433	269279
2866	28240269	2017	Cell	KNG1 - Kininogen-1	0.0040665	1000
4336	30531941	2018	Activities	Overall activity (conditioning sex and BMI)	0.0040879	91105
2673	28240269	2017	Cell	MAPKAPK5 - MAP kinase-activated protein kinase 5	0.0041527	1000
4647	BioRxiv: https://doi.org/10.1101/288555	2019	Neurological	Anterior corona radiata fractional anisotropy	0.0044208	17706
2941	28240269	2017	Cell	INS - Insulin	0.0044281	1000
4711	BioRxiv: https://doi.org/10.1101/288619	2019	Neurological	Sagittal stratum mean diusivities	0.0044963	17706
1572	17903303	2007	Cardiovascular	Mean abdominal aortic calcification - Agatston score (at exam 7, FBAT, adjusted for multivariable\)	0.0045647	673
1557	17903303	2007	Cardiovascular	Mean common carotid artery IMT (at exam 6, GEE, adjusted for multivariable)	0.0048906	969
98	23449627	2013	Skeletal	Height SDS	0.0049255	13960
4637	31676860	2019	Neurological	Right putamen	0.0050677	21821
3747	31427789	2019	Psychiatric	Happiness and subjective well-being - Belief that own life is meaningfull	0.0051947	123818
4363	29899525	2018	Activities	Strenuous sports or other exercises	0.0052918	350492
4287	30804560	2019	Respiratory	FVC	0.0052929	79055
4593	31676860	2019	Neurological	Right pars orbitalis	0.0053055	21821
3566	31427789	2019	Activities	Vitamin and mineral supplements: Multivitamins +/- minerals	0.0053523	384452
4671	BioRxiv: https://doi.org/10.1101/288579	2019	Neurological	Average across all tracts axial diusivities	0.0053689	17706
3988	29497042	2018	Cardiovascular	Heart rate recovery at 40 secnds	0.0054827	58818
3321	31427789	2019	Activities	Ever had bowel cancer screening	0.0055355	380208
456	24816252	2014	Metabolic	Cofactors and vitamins::Tocopherol metabolism::gamma-tocopherol	0.0056024	6226
4678	BioRxiv: https://doi.org/10.1101/288586	2019	Neurological	Fornix (cres) / Stria terminalis axial diusivities	0.0057189	17706
2020	23143601	2012	Neoplasms	Adenocarcinoma (adjusted for age)	0.005772	8881
1224	25607358	2015	Neurological	Mean Putamen	0.0058052	13171
1570	17903303	2007	Cardiovascular	Mean abdominal aortic calcification - Agatston score (at exam 7, FBAT, adjusted for age and sex)	0.0060965	675
2024	23089632	2013	Psychiatric	Alcohol dependence	0.00612	2322
4365	29899525	2018	Activities	Moderate to vigorous physical activity levels	0.0061519	377234
4076	30239722	2018	Metabolic	Body Mass Index (female)	0.0061627	434794
3491	31427789	2019	Nutritional	Cereal type: Muesli	0.0062571	319477
3656	31427789	2019	Psychiatric	Alcohol - Alcohol drinker status: Never	0.0063172	386082
3738	31427789	2019	Psychiatric	Depression - Lifetime number of depressed periods	0.0063614	57986
2607	28240269	2017	Cell	NID2 - Nidogen-2	0.0066759	1000
3487	31427789	2019	Nutritional	Bread type: Wholemeal or wholegrain	0.0067214	372617
3335	31427789	2019	Psychiatric	Light smokers, at least 100 smokes in lifetime	0.0067567	105610
1796	17903306	2007	Cardiovascular	RR interval (female, cohort exam 11 offspring exam 1, FBAT, adjusted for age nad RR)	0.006893	1051
4668	BioRxiv: https://doi.org/10.1101/288576	2019	Neurological	Uncinate fasciculus fractional anisotropy	0.0071589	17706
2082	28240269	2017	Cell	CCL20 - C-C motif chemokine 20	0.0071999	1000
641	24816252	2014	Metabolic	Xenobiotics::Xanthine metabolism::1,7-dimethylurate	0.0072337	6057
3260	31427789	2019	Nutritional	Variation in diet	0.0074923	384869
2031	28067908	2017	Gastrointestinal	Inflammatory Bowel Disease	0.0075306	59957
4684	BioRxiv: https://doi.org/10.1101/288592	2019	Neurological	Retrolenticular part of internal capsule axial diusivities	0.0075641	17706
206	23263486	2013	Metabolic	Serum Urate	0.0077003	110347
173	25673412	2015	Metabolic	Waist circumference (adjusted for BMI)	0.0077013	231355
226	25772697	2015	Immunological	B Mem:%IgG	0.0078224	669
4096	29452408	2018	Ophthalmological	Open-angle glaucoma	0.0078274	22795
4253	30952852	2019	Psychiatric	Sleep duration (mean)	0.0080259	85449
280	25772697	2015	Immunological	CD8:%DR+73+39-25-	0.0081122	669
4689	BioRxiv: https://doi.org/10.1101/288597	2019	Neurological	Sagittal stratum axial diusivities	0.0081418	17706
4251	30952852	2019	Psychiatric	M10 timing	0.008186	85670
3336	31427789	2019	Activities	Ever had breast cancer screening / mammogram (female)	0.0082086	208314
974	27989323	2017	Immunological	Cutaneous T-cell attracting (CCL27)	0.008276	3631
191	26831199	2016	Metabolic	Estimated glomerular filtration rate based on serum creatinine	0.0084037	113814
1794	17903306	2007	Cardiovascular	RR interval (cohort exam 11 offspring exam 1, FBAT, adjusted for age nad RR)	0.0084642	1950
4700	BioRxiv: https://doi.org/10.1101/288608	2019	Neurological	Fornix (cres) / Stria terminalis mean diusivities	0.008482	17706
3251	31427789	2019	Nutritional	Cheese intake	0.0086127	377082
174	25673412	2015	Metabolic	Waist circumference (adjusted for BMI)	0.008618	245749
1698	17903292	2007	Endocrine	Dehydroepiandrosterone sulfate (at exam 3, FBAT, adjusted for age and sex)	0.0087789	850
2576	28240269	2017	Cell	SERPINA1 - Alpha-1-antitrypsin	0.0089255	1000
193	26831199	2016	Metabolic	Estimated glomerular filtration rate based on serum creatinine (non-diabetic)	0.0091467	118460
3252	31427789	2019	Nutritional	Bread intake	0.0091881	377627
4523	31676860	2019	Neurological	Left putamen	0.0091908	19629
3822	26394269	2015	Gastrointestinal	Primary biliary cirrhosis	0.0092948	13239
1553	17903303	2007	Cardiovascular	Maximum common carotid artery IMT (at exam 6, GEE, adjusted for multivariable)	0.0093013	969
3920	28334899	2017	Metabolic	Total cholesterol	0.0093422	27657
4105	29403010	2018	Metabolic	Albumin	0.0093424	102223
3255	31427789	2019	Nutritional	Tea intake	0.0094731	373481
4543	31676860	2019	Neurological	Gray matter	0.0097497	19629
4351	30573740	2018	Dermatological	Male pattern baldness (BOLT LMM infinitesimal mixed model)	0.0099667	205327
4722	BioRxiv: https://doi.org/10.1101/288630	2019	Neurological	Fornix (cres) / Stria terminalis mode of anisotropy	0.010065	17706
3814	20045101	2010	Immunological	CD8+ T cell level	0.010161	2538
2405	28240269	2017	Cell	KREMEN2 - Kremen protein 2	0.010287	1000
3588	31427789	2019	Activities	Types of physical activity in last 4 weeks: Light DIY (eg: pruning, watering the lawn)	0.010355	384450
4657	BioRxiv: https://doi.org/10.1101/288565	2019	Neurological	Genu of corpus callosum fractional anisotropy	0.010381	17706
2666	28240269	2017	Cell	FGR - Tyrosine-protein kinase Fgr	0.010413	1000
2707	28240269	2017	Cell	CDC37 - Hsp90 co-chaperone Cdc37	0.010447	1000
4173	29970889	2018	Social Interactions	Social support - Leisure/social activities: Sports club or gym	0.010547	452302
2763	28240269	2017	Cell	TF - Serotransferrin	0.010693	1000
3220	31427789	2019	Activities	Time spent using computer	0.010881	300974
4180	31217584	2019	Immunological	Platelets	0.010952	29328
4615	31676860	2019	Neurological	3rd ventricle	0.011016	21821
500	24816252	2014	Metabolic	Lipid::Fatty acid, dicarboxylate::hexadecanedioate	0.011139	6887
1659	17903293	2007	Metabolic	Alkaline phosphatase (at exam 2, GEE, adjusted for age and sex)	0.011228	904
3253	31427789	2019	Nutritional	Cereal intake	0.011317	368775
4228	31015401	2019	Environmental	Anti-inflammatory and antirheumatic products, non-steroids	0.011342	164520
3197	31427789	2019	Environment	Length of working week for main job	0.011402	217750
1185	19060906	2009	Metabolic	Low-density lipoprotein cholesterol	0.011423	19840
3818	29083406	2017	Respiratory	Asthma, hay fever or eczema	0.011484	242569
819	24816252	2014	Metabolic	::::X-13435	0.011509	6970
1301	17903298	2007	Metabolic	Fasting plasma glucose (at exam 7, GEE, adjusted for age and sex)	0.011523	1027
3290	31427789	2019	Psychiatric	Worrier / anxious feelings	0.011689	376411
3657	31427789	2019	Psychiatric	Alcohol - Alcohol drinker status: Previous vs Current	0.011764	373560
3855	27863252	2016	Immunological	Mean platelet volume (two-way meta)	0.011797	127230
4133	29403010	2018	Immunological	Monocyte count	0.011883	62076
4217	31015401	2019	Environmental	Drugs used in diabetes	0.011925	305913
3776	31427789	2019	Psychiatric	Traumatic events - Been in serious accident believed to be life-threatening	0.012032	126665
2779	28240269	2017	Cell	HSPA8 - Heat shock cognate 71 kDa protein	0.012049	1000
1020	17903296	2007	Skeletal	Neck Cross-Sectional Moment of Inertia (FBAT, adjusted for age and sex)	0.012066	1117
4051	28358823	2017	Body Structures	Anterior cruciate ligament rupture (random effect model)	0.012072	99342
4544	31676860	2019	Neurological	White matter	0.0121	19629
113	20881960	2010	Skeletal	Height	0.012214	133653
4501	31676860	2019	Neurological	Right superior frontal	0.012311	19629
4666	BioRxiv: https://doi.org/10.1101/288574	2019	Neurological	Superior longitudinal fasciculus fractional anisotropy	0.012336	17706
4210	31152163	2019	Metabolic	Chronic kidney disease	0.012399	480698
3474	31427789	2019	Activities	Type of accommodation lived in: A house or bungalow	0.012428	386168
851	27005778	2016	Metabolic	Acetate	0.012441	24748
4745	BioRxiv: https://doi.org/10.1101/288653	2019	Neurological	Genu of corpus callosum radial diusivities	0.012836	17706
3589	31427789	2019	Activities	Types of physical activity in last 4 weeks: Heavy DIY (eg: weeding, lawn mowing, carpentry, digging)	0.012851	384450
4492	31676860	2019	Neurological	Right pars orbitalis	0.012906	19629
599	24816252	2014	Metabolic	Peptide::Fibrinogen cleavage peptide::ADSGEGDFXAEGGGVR*	0.013174	5588
3387	31427789	2019	Activities	Health satisfaction	0.0132	128745
1621	17903293	2007	Immunological	CD40 Ligand serum (at exam 7, GEE, adjusted for multivariable)	0.013258	998
1596	17903294	2007	Hematological	Platelet aggregation to collagen (at exam 5, FBAT, adjusted for multivariable)	0.013354	702
3997	29500382	2018	Psychiatric	Worrier / anxious feelings (WORRY)	0.013521	264646
4698	BioRxiv: https://doi.org/10.1101/288606	2019	Neurological	External capsule mean diusivities	0.013656	17706
513	24816252	2014	Metabolic	Lipid::Ketone bodies::3-hydroxybutyrate (BHBA)	0.013792	7820
1619	17903293	2007	Immunological	CD40 Ligand serum (at exam 7, GEE, adjusted for age and sex)	0.013825	998
1785	17903306	2007	Cardiovascular	PR interval (cohort exam 11 offspring exam 1, GEE, adjusted for age nad RR)	0.01389	1950
4536	31676860	2019	Neurological	Right putamen	0.013951	19629
3269	31427789	2019	Activities	Breastfed as a baby	0.0141	293760
4063	28452372	2017	Metabolic	Estimated glomerular filtration rate based on serum creatinine	0.014116	110527
355	25772697	2015	Immunological	IgG+B:%27+	0.014419	669
4017	29848360	2018	Skeletal	Systemic Lupus Erythematosus	0.014432	2431
2279	28240269	2017	Cell	CFD - Complement factor D	0.014555	1000
2234	28240269	2017	Cell	MMP17 - Matrix metalloproteinase-17	0.014641	1000
4119	29403010	2018	Metabolic	Aspartate aminotransferase	0.014647	134154
2019	23143601	2012	Neoplasms	Lung canger (adjusted for age)	0.014703	8881
4690	BioRxiv: https://doi.org/10.1101/288598	2019	Neurological	Uncinate fasciculus axial diusivities	0.014706	17706
1594	17903294	2007	Hematological	Platelet aggregation to collagen (at exam 5, FBAT, adjusted for age and sex)	0.014771	702
69	26192919	2015	Gastrointestinal	Ulcerative Colitis	0.014814	27432
3594	31427789	2019	Activities	Mineral and other dietary supplements: Calcium	0.014837	385261
4738	BioRxiv: https://doi.org/10.1101/288646	2019	Neurological	Body of corpus callosum radial diusivities	0.014907	17706
3558	31427789	2019	Activities	Medication for pain relief, constipation, heartburn: Ibuprofen (e.g. Nurofen)	0.015064	382089
4514	31676860	2019	Neurological	3rd ventricle	0.015089	19629
2627	28240269	2017	Cell	IGHG1 IGHG2 IGHG3 IGHG4 IGK@ IGL@ - Immunoglobulin G	0.015608	1000
4701	BioRxiv: https://doi.org/10.1101/288609	2019	Neurological	Genu of corpus callosum mean diusivities	0.015669	17706
2585	28240269	2017	Cell	CTSE - Cathepsin E	0.015768	1000
3198	31427789	2019	Environment	Frequency of travelling from home to job workplace	0.015814	216647
2625	28240269	2017	Cell	MSR1 - Macrophage scavenger receptor types I and II	0.015911	1000
3891	27863252	2016	Immunological	Mean platelet volume (three-way meta)	0.015922	164454
2675	28240269	2017	Cell	MATK - Megakaryocyte-associated tyrosine-protein kinase	0.016078	1000
127	23754948	2013	Skeletal	Height (female)	0.016091	73072
2680	28240269	2017	Cell	PTK6 - Protein-tyrosine kinase 6	0.016105	1000
3987	29497042	2018	Cardiovascular	Heart rate recovery at 30 secnds	0.016238	58818
3396	31427789	2019	Activities	Other sociodemographic factors - Private healthcare	0.016398	128472
3691	31427789	2019	Cardiovascular	Diagnoses - secondary ICD10: I10 Essential (primary) hypertension	0.01668	244890
118	23563607	2013	Skeletal	Extreme Height	0.01714	16196
2437	28240269	2017	Cell	CST7 - Cystatin-F	0.017163	1000
4352	30573740	2018	Dermatological	Male pattern baldness (BOLT LMM non-infinitesimal mixed model)	0.017171	205327
356	25772697	2015	Immunological	IgG+B:%20+24+27+	0.017214	669
3553	31427789	2019	Respiratory	Blood clot, DVT, bronchitis, emphysema, asthma, rhinitis, eczema, allergy diagnosed by doctor: Hayfever, allergic rhinitis or eczema	0.017265	385822
3244	31427789	2019	Nutritional	Oily fish intake	0.017549	384554
3579	31427789	2019	Social Interactions	Social support - Leisure/social activities: Adult education class	0.017619	385280
4662	BioRxiv: https://doi.org/10.1101/288570	2019	Neurological	Retrolenticular part of internal capsule fractional anisotropy	0.017716	17706
4130	29403010	2018	Immunological	Neutrophil count	0.017786	62076
4110	29403010	2018	Metabolic	Estimated glomerular filtration rate	0.017804	143658
3247	31427789	2019	Nutritional	Poultry intake	0.018001	385728
3586	31427789	2019	Activities	Types of physical activity in last 4 weeks: Other exercises (eg: swimming, cycling, keep fit, bowling)	0.018016	384450
3416	31427789	2019	Psychiatric	Bipolar and major depression status	0.018239	93296
3665	31427789	2019	Neoplasms	Diagnoses - main ICD10: C44 Other and unspecified malignant neoplasm of skin	0.018346	300791
3765	31427789	2019	Psychiatric	Anxiety - Recent feelings of foreboding	0.018476	126179
4644	31676860	2019	Neurological	Gray matter	0.018619	21821
43	27818178	2016	Environment	Social deprivation	0.018644	112151
4077	30239722	2018	Metabolic	Waist-hip ratio	0.019003	697734
4651	BioRxiv: https://doi.org/10.1101/288559	2019	Neurological	Cingulum (cingulate gyrus) fractional anisotropy	0.01903	17706
2700	28240269	2017	Cell	SGTA - Small glutamine-rich tetratricopeptide repeat-containing protein alpha	0.019231	1000
4755	BioRxiv: https://doi.org/10.1101/288663	2019	Neurological	Sagittal stratum radial diusivities	0.019237	17706
4401	29855537	2018	Reproduction	Menstruation quality of life impact: Headache	0.019391	11348
2035	28171582	2016	Ophthalmological	Central corneal thickness	0.019419	3584
4299	30674883	2019	Dermatological	Vitiligo (late onset)	0.019497	20623
931	27005778	2016	Metabolic	Phenylalanine	0.019661	22663
4707	BioRxiv: https://doi.org/10.1101/288615	2019	Neurological	Splenium of corpus callosum mean diusivities	0.019791	17706
4201	31217584	2019	Metabolic	Body Mass Index	0.020036	49335
483	24816252	2014	Metabolic	Lipid::Carnitine metabolism::octanoylcarnitine	0.020193	7790
3447	31427789	2019	Metabolic	Impedance measures - Impedance of whole body	0.020297	379792
2544	28240269	2017	Cell	PRSS3 - Trypsin-3	0.020478	1000
3325	31427789	2019	Reproduction	Relative age voice broke (male)	0.020682	164394
501	24816252	2014	Metabolic	Lipid::Fatty acid, dicarboxylate::octadecanedioate	0.02077	7300
339	25772697	2015	Immunological	NKeff:%Kir+ (4)	0.021077	669
3644	31427789	2019	Environment	Illnesses of mother: High blood pressure	0.021085	367939
4124	29403010	2018	Metabolic	Prothrombin time	0.021145	58110
163	25673412	2015	Metabolic	Hip circumference (male, adjusted for BMI)	0.021349	93965
482	24816252	2014	Metabolic	Lipid::Carnitine metabolism::laurylcarnitine	0.021418	5170
2580	28240269	2017	Cell	BMP10 - Bone morphogenetic protein 10	0.021557	1000
4302	30664634	2019	Metabolic	Arms-arm fat ratio (female)	0.021641	195068
3672	31427789	2019	Gastrointestinal	Diagnoses - main ICD10: K52 Other and unsp noninfective gastroenteritis and colitis	0.021846	300791
3547	31427789	2019	Body Structures	Mouth/teeth dental problems: Loose teeth	0.021981	385026
1864	17903296	2007	Skeletal	Neck cross-sectional moment of inertia (FBAT, male, adjussted for age)	0.022126	476
4602	31676860	2019	Neurological	Right superior frontal	0.022225	21821
1795	17903306	2007	Cardiovascular	RR interval (cohort exam 11 offspring exam 1, GEE, adjusted for age nad RR)	0.022235	1950
3357	31427789	2019	Psychiatric	Likelihood of resuming smoking	0.022405	93128
164	25673412	2015	Metabolic	Hip circumference (male, adjusted for BMI)	0.022649	99563
3352	31427789	2019	Psychiatric	Age started smoking in former smokers	0.022788	94891
4753	BioRxiv: https://doi.org/10.1101/288661	2019	Neurological	Superior fronto-occipital fasciculus radial diusivities	0.02302	17706
1444	17903299	2007	Metabolic	Low-density lipoprotein cholesterol (at exam 2, FBAT, adjusted for age and sex)	0.023132	1056
1920	17903297	2007	Neurological	Frontal lobe volume (FBAT, adjusted for age and sex)	0.02338	705
4176	30718926	2019	Endocrine	Type 2 Diabetes	0.023507	191764
3340	31427789	2019	Reproduction	Had menopause (female)	0.023706	175519
4150	29403010	2018	Cardiovascular	Left ventricular mass	0.023719	19076
4307	30664745	2019	Skeletal	Osteoarthritis	0.024238	455221
3211	31427789	2019	Activities	Frequency of stair climbing in last 4 weeks	0.024281	382731
4736	BioRxiv: https://doi.org/10.1101/288644	2019	Neurological	Anterior limb of internal capsule radial diusivities	0.024573	17706
4625	31676860	2019	Neurological	Left pallidum	0.024575	21821
686	24816252	2014	Metabolic	::::X-10510	0.024648	7792
3528	31427789	2019	Nutritional	Never eat eggs, dairy, wheat, sugar: Eggs or foods containing eggs	0.024695	384986
3989	29497042	2018	Cardiovascular	Heart rate recovery at 50 secnds	0.024807	58818
3582	31427789	2019	Activities	Types of transport used (excluding work): Walk	0.024848	384551
2173	28240269	2017	Cell	IL37 - Interleukin-37	0.024969	1000
3362	31427789	2019	Mortality	Mother's age at death	0.0252	227076
4415	30053915	2018	Immunological	Varicella Zoster Virus seropositivity	0.025485	1000
4136	29403010	2018	Hematological	Hemoglobin	0.025528	108769
1138	27015805	2016	Mortality	Mother's age at death	0.025576	75244
2626	28240269	2017	Cell	MFRP - Membrane frizzled-related protein	0.025585	1000
3360	31427789	2019	Environment	Hearing aid user	0.025914	235220
824	24816252	2014	Metabolic	::::X-13553	0.026206	3085
1902	17903297	2007	Neurological	Frontal lobe volume (FBAT, adjusted for multivariable)	0.026241	705
2527	28240269	2017	Cell	CXCL8 - Interleukin-8	0.02629	1000
3792	30804565	2019	Psychiatric	Daytime napping	0.026373	386577
3599	31427789	2019	Respiratory	Non-cancer illness code, self-reported: asthma	0.026639	289307
3514	31427789	2019	Activities	Gas or solid-fuel cooking/heating: A gas fire that you use regularly in winter time	0.026648	385289
3386	31427789	2019	Activities	Work/job satisfaction	0.026728	128621
4223	31015401	2019	Environmental	Calcium channel blockers	0.027359	204378
2327	28240269	2017	Cell	CD209 - CD209 antigen	0.027418	1000
2795	28240269	2017	Cell	PFDN5 - Prefoldin subunit 5	0.027472	1000
479	24816252	2014	Metabolic	Lipid::Carnitine metabolism::cis-4-decenoyl carnitine	0.027477	7660
3798	29942085	2018	Psychiatric	Worry subcluster	0.027918	348219
4320	30643256	2019	Activities	Positive affect (univariate)	0.028265	410603
61	25231870	2014	Reproduction	Age at menarche	0.028508	132989
4720	BioRxiv: https://doi.org/10.1101/288628	2019	Neurological	External capsule mode of anisotropy	0.028513	17706
3295	31427789	2019	Psychiatric	Guilty feelings	0.028849	376361
4554	31676860	2019	Neurological	Left lateral occipital	0.028916	21821
1032	17903296	2007	Skeletal	Neck Section Modulus (FBAT, adjusted for age and sex)	0.029193	1096
3578	31427789	2019	Social Interactions	Social support - Leisure/social activities: Religious group	0.029326	385280
4310	30664745	2019	Skeletal	Osteoarthritis of knee	0.029403	403124
4692	BioRxiv: https://doi.org/10.1101/288600	2019	Neurological	Anterior limb of internal capsule mean diusivities	0.029425	17706
3164	28240269	2017	Cell	BRF1 - Transcription factor IIIB 90 kDa subunit	0.029495	1000
3475	31427789	2019	Activities	Type of accommodation lived in: A flat, maisonette or apartment	0.029679	386168
4524	31676860	2019	Neurological	Left pallidum	0.029709	19629
3552	31427789	2019	Respiratory	Blood clot, DVT, bronchitis, emphysema, asthma, rhinitis, eczema, allergy diagnosed by doctor: Asthma	0.029748	385822
2445	28240269	2017	Cell	GPC2 - Glypican-2	0.029863	1000
1208	26635072	2015	Respiratory	FEV1	0.029919	38199
4190	31217584	2019	Endocrine	Type 2 Diabetes	0.030398	45725
2140	28240269	2017	Cell	PRKCZ - Protein kinase C zeta type	0.030461	1000
2346	28240269	2017	Cell	FLT3LG - Fms-related tyrosine kinase 3 ligand	0.030493	1000
1062	19680446	2009	Dermatological	Psoriasis	0.030597	2716
2043	27329760	2016	Psychiatric	Bipolar disorder	0.030695	34950
2175	28240269	2017	Cell	MICA - MHC class I polypeptide-related sequence A	0.030709	1000
1704	17903292	2007	Endocrine	Follicle stimulating hormone (at exam 3, FBAT, adjusted for multivariable)	0.030903	509
3564	31427789	2019	Activities	Vitamin and mineral supplements: Vitamin D	0.031239	384452
3554	31427789	2019	Activities	Medication for cholesterol, blood pressure, diabetes, or take exogenous hormones: Cholesterol lowering medication	0.031355	207533
4645	31676860	2019	Neurological	White matter	0.031365	21821
369	24816252	2014	Metabolic	Amino acid::Creatine metabolism::creatine	0.031585	7822
486	24816252	2014	Metabolic	Lipid::Carnitine metabolism::stearoylcarnitine	0.031652	7183
3432	31427789	2019	Cognitive	Symbol digit substitution test - Number of symbol digit matches attempted	0.03176	95669
4121	29403010	2018	Metabolic	Alkaline phosphatase	0.032023	105030
967	27005778	2016	Metabolic	Phospholipids in very small VLDL	0.032165	19273
3224	31427789	2019	Activities	Weekly usage of mobile phone in last 3 months	0.032225	322862
2611	28240269	2017	Cell	LRPAP1 - alpha-2-macroglobulin receptor-associated protein	0.032229	1000
1092	23504502	2013	Neoplasms	Gastric cancer	0.032433	3869
3283	31427789	2019	Social Interactions	Number of full sisters	0.032542	380122
3210	31427789	2019	Activities	Usual walking pace	0.03265	384081
4247	30980028	2019	Cognitive	Ambidextrousness	0.032729	331037
3817	20045101	2010	Immunological	CD56+ NK cell level	0.033012	2538
1815	17903296	2007	Skeletal	Femoral Neck BMD (GEE, female, adjusted for multivariable)	0.033075	646
1805	17903306	2007	Cardiovascular	PNN50 HRV (cohort exam 18 offsprint exam 3, GEE, adjusted for age and HR)	0.033159	747
3254	31427789	2019	Nutritional	Salt added to food	0.033317	386322
1613	17903294	2007	Hematological	von Willebrand Factor (at exam 5, GEE, adjusted for multivariable)	0.033364	883
3998	29500382	2018	Psychiatric	Tense / 'highly strung' (TENSE)	0.033461	263635
2055	23377640	2013	Psychiatric	Remission after 12 weeks of antidepressant treatment in MDD	0.033558	2256
3819	21833088	2011	Neurological	Multiple Sclerosis	0.03375	27148
1191	23453885	2013	Psychiatric	PGC cross disorder	0.033883	61220
510	24816252	2014	Metabolic	Lipid::Inositol metabolism::chiro-inositol	0.033938	2729
1615	17903293	2007	Immunological	CD40 Ligand plasma (at exam 7, GEE, adjusted for age and sex)	0.034402	998
1611	17903294	2007	Hematological	von Willebrand Factor (at exam 5, GEE, adjusted for age and sex)	0.034464	883
3652	31427789	2019	Environment	Illnesses of siblings: Diabetes	0.034493	309116
649	24816252	2014	Metabolic	Xenobiotics::Xanthine metabolism::theophylline	0.03454	7393
3748	31427789	2019	Psychiatric	Traumatic events - Felt loved as child	0.03465	126348
3026	28240269	2017	Cell	PPA1 - Inorganic pyrophosphatase	0.03467	1000
1209	26635072	2015	Respiratory	FVC	0.034795	38199
733	24816252	2014	Metabolic	::::X-11818	0.03483	6790
333	25772697	2015	Immunological	NKeff:%337+	0.035191	669
19	20418890	2010	Psychiatric	Ever versus never beeing a regular smoker	0.035236	74035
2354	28240269	2017	Cell	FGF5 - Fibroblast growth factor 5	0.03525	1000
3282	31427789	2019	Social Interactions	Number of full brothers	0.035382	380062
1325	17903298	2007	Metabolic	Fasting plasma glucose (at exam 7, GEE, adjusted for age, sex and BMI)	0.035461	1027
1583	17903294	2007	Hematological	D-dimer (at exam 6, GEE, adjusted for age and sex)	0.035483	987
1215	27911795	2016	Psychiatric	Alcohol consumption (female)	0.035685	42900
3984	29497042	2018	Cardiovascular	Heart rate increase	0.035765	58818
2402	28240269	2017	Cell	KLK12 - Kallikrein-12	0.035783	1000
3677	31427789	2019	Skeletal	Diagnoses - main ICD10: M17 Osteoarthritis of knee	0.03599	300791
1790	17903306	2007	Cardiovascular	QT interval (female, cohort exam 11 offspring exam 1, FBAT, adjusted for age nad RR)	0.036037	1051
87	20860503	2010	Respiratory	Asthma	0.036066	26475
1807	17903306	2007	Cardiovascular	SDNN HRV (cohort exam 18 offsprint exam 3, GEE, adjusted for age and HR)	0.036411	747
2572	28240269	2017	Cell	CD40LG - CD40 ligand	0.036438	1000
4406	29855537	2018	Reproduction	Menstrual quality of life impact: Sleepiness	0.036673	11348
885	27005778	2016	Metabolic	Isoleucine	0.036753	24776
3860	27863252	2016	Immunological	Neutrophil percentage of white cells (two-way meta)	0.036855	132352
4669	BioRxiv: https://doi.org/10.1101/288577	2019	Neurological	Anterior corona radiata axial diusivities	0.036944	17706
4220	31015401	2019	Environmental	Antihypertensives	0.037092	152380
2004	20639880	2010	Gastrointestinal	Primary biliary cirrhosis	0.037115	1551
4561	31676860	2019	Neurological	Left pars opercularis	0.037488	21821
3451	31427789	2019	Metabolic	Impedance measures - Impedance of arm (left)	0.037561	379803
253	25772697	2015	Immunological	CD123 on 11c+123+DC	0.037694	669
4650	BioRxiv: https://doi.org/10.1101/288558	2019	Neurological	Body of corpus callosum fractional anisotropy	0.038039	17706
1683	17903293	2007	Metabolic	Brain natriuretic peptide (at exam 6, GEE, adjusted for age and sex)	0.038083	938
1685	17903293	2007	Metabolic	Brain natriuretic peptide (at exam 6, GEE, adjusted for multivariable)	0.038338	938
1355	17903299	2007	Metabolic	Plasma Apolipoprotein C3 level (GEE, adjusted for age and sex)	0.03899	767
2945	28240269	2017	Cell	GCG - Glucagon	0.03948	1000
3543	31427789	2019	Ophthalmological	Eye problems/disorders: Cataract	0.039891	127603
1376	17903299	2007	Metabolic	Total cholesterol / High-density lipoprotein cholesterol ratio (at exam 2, FBAT, adjusted for age and sex)	0.040243	1060
3300	31427789	2019	Psychiatric	Frequency of tiredness / lethargy in last 2 weeks	0.040247	375053
775	24816252	2014	Metabolic	::::X-12435	0.040285	231
4300	30674883	2019	Dermatological	Vitiligo (early onset)	0.04029	9735
4129	29403010	2018	Immunological	White blood cell count	0.04033	107964
3762	31427789	2019	Psychiatric	Anxiety - Recent inability to stop or control worying	0.040355	126300
880	27005778	2016	Metabolic	Free cholesterol in IDL	0.040412	21559
1705	17903292	2007	Endocrine	Follicle stimulating hormone (at exam 3, GEE, adjusted for multivariable)	0.040428	509
2901	28240269	2017	Cell	IL6 - Interleukin-6	0.040869	1000
3808	19853236	2009	Immunological	Lymphocyte count	0.040887	4226
1708	17903292	2007	Endocrine	Luteinizing hormone (at exam 3, FBAT, adjusted for multivariable)	0.040932	508
3268	31427789	2019	Psychiatric	Alcohol intake versus 10 years previously	0.040936	357907
480	24816252	2014	Metabolic	Lipid::Carnitine metabolism::decanoylcarnitine	0.040944	7766
2338	28240269	2017	Cell	MB - Myoglobin	0.041201	1000
3349	31427789	2019	Reproduction	Ever used hormone-replacement therapy (HRT) (female)	0.041222	208012
2326	28240269	2017	Cell	CCL23 - Ck-beta-8-1	0.041484	1000
1140	26961502	2016	Endocrine	Type 2 Diabetes (Dominance deviation model)	0.041584	117775
353	25772697	2015	Immunological	IgE+B:%27+	0.041603	669
243	25772697	2015	Immunological	CXCR3 on CD4n	0.041763	669
4147	29403010	2018	Cardiovascular	Posterior wall thickness	0.041845	19373
4607	31676860	2019	Neurological	Right insula	0.042069	21821
3378	31427789	2019	Reproduction	Number of pregnancy terminations (female)	0.042465	65225
4181	31217584	2019	Metabolic	High cholesterol lipoprotein	0.042597	33063
3562	31427789	2019	Activities	Vitamin and mineral supplements: Vitamin B	0.04263	384452
1642	17903293	2007	Immunological	Osteoprotegerin (at exam 7, FBAT, adjusted for age and sex)	0.042667	1005
4211	31070104	2019	Metabolic	Glycine level	0.042739	30118
3651	31427789	2019	Environment	Illnesses of siblings: High blood pressure	0.042838	309116
4453	31676860	2019	Neurological	Left lateral occipital	0.04286	19629
3583	31427789	2019	Activities	Types of transport used (excluding work): Public transport	0.043158	384551
4622	31676860	2019	Neurological	Left thalamus proper	0.04318	21821
4317	30643251	2019	Psychiatric	Drinks per day	0.04341	537349
3140	28240269	2017	Cell	ELANE - Neutrophil elastase	0.043527	1000
23	26176920	2015	Psychiatric	Major depressive disorder (females)	0.043655	10640
3368	31427789	2019	Respiratory	Chest pain or discomfort walking normally	0.043998	60037
4744	BioRxiv: https://doi.org/10.1101/288652	2019	Neurological	Fornix (cres) / Stria terminalis radial diusivities	0.044507	17706
1534	17903303	2007	Cardiovascular	Ankle-brachial index (at exam 7, FBAT, adjusted for age and sex)	0.044529	982
3921	28334899	2017	Metabolic	Triglycerides cholesterol	0.044794	33566
85	26367794	2015	Skeletal	Femoral Neck BMD	0.045098	32965
3277	31427789	2019	Environment	Maternal smoking around birth	0.04554	331862
4209	31152163	2019	Metabolic	Chronic kidney disease	0.045626	625219
4087	29255261	2018	Psychiatric	Neuroticism	0.045841	329821
3785	29942086	2018	Cognitive	Intelligence	0.046134	269867
4521	31676860	2019	Neurological	Left thalamus proper	0.046149	19629
2711	28240269	2017	Cell	HINT1 - Histidine triad nucleotide-binding protein 1	0.046341	1000
954	27005778	2016	Metabolic	Total cholesterol in very large HDL	0.04656	21540
4355	30206230	2018	Immunological	IL-1beta in gingival crevicular	0.046671	4910
785	24816252	2014	Metabolic	::::X-12556	0.047161	7483
3943	28898252	2017	Metabolic	HbA1c	0.047303	123665
1851	17903296	2007	Skeletal	Neck average buckling ratio (GEE, female, adjussted for multivariable)	0.047462	618
1131	27918534	2017	Metabolic	Ratio of visceral-tosubcutaneous adipose tissue volume (female)	0.047573	9823
105	24770850	2014	Reproduction	Tanner scale (female)	0.047941	6147
600	24816252	2014	Metabolic	Peptide::Fibrinogen cleavage peptide::DSGEGDFXAEGGGVR*	0.048873	5371
1116	27918534	2017	Metabolic	Visceral sdipose tissue volume (adjusted for BMI, female)	0.048934	9594
4185	31217584	2019	Psychiatric	Cigarettes per day (excluding nonsmokers)	0.049035	15862
595	24816252	2014	Metabolic	Peptide::Dipeptide::phenylalanylphenylalanine	0.049158	4961
4213	31070104	2019	Metabolic	Glycine level (female)	0.049257	11006
459	24816252	2014	Metabolic	Energy::Krebs cycle::citrate	0.049269	7813
1835	17903296	2007	Skeletal	Neck width (GEE, female, adjusted for multivariable)	0.049513	618
1222	25607358	2015	Neurological	Mean Hippocampus	0.049583	13171
3341	31427789	2019	Reproduction	Number of live births (female)	0.04964	208434
3572	31427789	2019	Neurological	Pain type(s) experienced in last month: Back pain	0.049917	385698

## Sheet: S7
Table S7. GWAS Atlas PheWAS results for female PTS-f1 locus rs72813410.
atlas ID	PMID	Year	Domain	Trait	P-value	N
4320	30643256	2019	Activities	Positive affect (univariate)	0.000410181	410603
4539	31676860	2019	Neurological	Right amygdala	0.002678	19629
4640	31676860	2019	Neurological	Right amygdala	0.004767	21821
3853	27863252	2016	Immunological	Monocyte count (two-way meta)	0.00550457	131544
4269	30867560	2019	Psychiatric	Neuroticism general factor	0.00630667	270059
4641	31676860	2019	Neurological	Right accumbens area	0.007324	21821
4540	31676860	2019	Neurological	Right accumbens area	0.007616	19629
4638	31676860	2019	Neurological	Right pallidum	0.007704	21821
4385	30898391	2019	Neoplasms	Epithelial ovarian cancer (Mucinous invasive and borderline mucinous)	0.009155	4419
3889	27863252	2016	Immunological	Monocyte count (three-way meta)	0.009848	170721
4089	29777097	2018	Environment	Maternal history of Alzheimer's disease	0.0100392	288676
4537	31676860	2019	Neurological	Right pallidum	0.01043	19629
4522	31676860	2019	Neurological	Left caudate	0.01257	19629
4623	31676860	2019	Neurological	Left caudate	0.01352	21821
4354	30281099	2018	Gastrointestinal	Infantile hypertrophic pyloric stenosis	0.01478	5833
4527	31676860	2019	Neurological	Left accumbens area	0.02076	19629
4067	30038396	2018	Cognitive	Cognitive performance	0.0209	257828
4628	31676860	2019	Neurological	Left accumbens area	0.02304	21821
4659	BioRxiv: https://doi.org/10.1101/288567	2019	Neurological	Posterior corona radiata fractional anisotropy	0.02329	17706
4207	31152163	2019	Metabolic	Blood urea nitrogen	0.02331	416178
4610	31676860	2019	Neurological	Cerebellar vermal lobules VIII X	0.02524	21821
4087	29255261	2018	Psychiatric	Neuroticism	0.0252406	329821
4693	BioRxiv: https://doi.org/10.1101/288601	2019	Neurological	Average across all tracts mean diusivities	0.02632	17706
63	28436984	2017	Reproduction	Age at menarche	0.0271	252514
4509	31676860	2019	Neurological	Cerebellar vermal lobules VIII X	0.02724	19629
3842	27863252	2016	Immunological	Granulocyte percentage of myeloid white cells (two-way meta)	0.027586	130543
4737	BioRxiv: https://doi.org/10.1101/288645	2019	Neurological	Average across all tracts radial diusivities	0.02876	17706
4371	30367059	2018	Endocrine	Thyroid-stimulating hormone (female)	0.03058	30236
3878	27863252	2016	Immunological	Granulocyte percentage of myeloid white cells (three-way meta)	0.03114	169545
4075	30239722	2018	Metabolic	Body Mass Index (male)	0.03201	374756
38	27046643	2016	Cognitive	Verbal-numerical reasoning	0.0323469	36035
4753	BioRxiv: https://doi.org/10.1101/288661	2019	Neurological	Superior fronto-occipital fasciculus radial diusivities	0.0329	17706
4074	30239722	2018	Metabolic	Body Mass Index	0.03294	806834
46	28196072	2017	Dermatological	Baldness	0.0344567	52874
4220	31015401	2019	Environmental	Antihypertensives	0.035	152380
4723	BioRxiv: https://doi.org/10.1101/288631	2019	Neurological	Genu of corpus callosum mode of anisotropy	0.03502	17706
4633	31676860	2019	Neurological	Right cerebellum exterior	0.03576	21821
4532	31676860	2019	Neurological	Right cerebellum exterior	0.03791	19629
4722	BioRxiv: https://doi.org/10.1101/288630	2019	Neurological	Fornix (cres) / Stria terminalis mode of anisotropy	0.03827	17706
3890	27863252	2016	Immunological	Monocyte percentage of white cells (three-way meta)	0.03888	170494
39	27046643	2016	Cognitive	Memory	0.040285	112067
4621	31676860	2019	Neurological	Left cerebellum white matter	0.0408	21821
4625	31676860	2019	Neurological	Left pallidum	0.04126	21821
4535	31676860	2019	Neurological	Right caudate	0.04217	19629
4077	30239722	2018	Metabolic	Waist-hip ratio	0.04279	697734
4652	BioRxiv: https://doi.org/10.1101/288560	2019	Neurological	Cingulum (hippocampus) fractional anisotropy	0.04467	17706
4731	BioRxiv: https://doi.org/10.1101/288639	2019	Neurological	Superior fronto-occipital fasciculus mode of anisotropy	0.0452	17706
4093	29844566	2018	Cognitive	Verbal-numerical reasoning	0.04577	168033
4636	31676860	2019	Neurological	Right caudate	0.04635	21821
4386	30898391	2019	Neoplasms	Epithelial ovarian cancer (Borderline serous and mucinous)	0.04869	4340
864	27005778	2016	Metabolic	22:6, docosahexaenoic acid (DHA)	0.049082	13499
4520	31676860	2019	Neurological	Left cerebellum white matter	0.04961	19629

## Sheet: S8
Table S8. GWAS Atlas PheWAS results for female PTS-f1 locus WDPCP.
atlas ID	PMID	Year	Domain	Trait	P-value	N
4313	30643251	2019	Psychiatric	Age of initiation of regular smoking	5.858e-14	632802
3498	31427789	2019	Dermatological	Hair colour (natural, before greying): Dark brown	4.1735e-13	385603
3304	31427789	2019	Reproduction	Age first had sexual intercourse	7.0036e-13	339614
3254	31427789	2019	Nutritional	Salt added to food	7.36e-12	386322
4072	BioRxiv: https://doi.org/10.1101/261081	2018	Activities	First PC of the four riskly behaviours	7.909e-12	315894
3204	31427789	2019	Activities	Number of days/week walked 10+ minutes	8.3527e-12	379927
3668	31427789	2019	Cardiovascular	Diagnoses - main ICD10: I25 Chronic ischemic heart disease	2.4737e-11	300791
4071	BioRxiv: https://doi.org/10.1101/261081	2018	Reproduction	Number of sexual partners	4.5182e-11	370711
3495	31427789	2019	Dermatological	Hair colour (natural, before greying): Blonde	5.41e-11	385603
3185	31427789	2019	Metabolic	Waist circumference	9.669e-11	385932
4278	30804560	2019	Respiratory	FEV1	1.3117e-10	400102
4282	30804560	2019	Respiratory	FEV1	1.4075e-09	321047
3257	31427789	2019	Nutritional	Hot drink temperature	4.5754e-09	382329
3425	31427789	2019	Psychiatric	Ever smoked	5.6539e-09	385013
3186	31427789	2019	Metabolic	Hip circumference	7.0854e-09	385887
3274	31427789	2019	Dermatological	Ease of skin tanning	8.2645e-09	378364
4074	30239722	2018	Metabolic	Body Mass Index	1.1817e-08	806834
3745	31427789	2019	Psychiatric	Happiness and subjective well-being - General happiness	3.3906e-08	126132
3236	31427789	2019	Psychiatric	Past tobacco smoking	4.6315e-08	355594
4076	30239722	2018	Metabolic	Body Mass Index (female)	5.419e-08	434794
4317	30643251	2019	Psychiatric	Drinks per day	6.5125e-08	537349
3654	31427789	2019	Psychiatric	Smoking status: Never	6.9481e-08	384964
3436	31427789	2019	Metabolic	Weight	7.1257e-08	385473
4351	30573740	2018	Dermatological	Male pattern baldness (BOLT LMM infinitesimal mixed model)	7.4087e-08	205327
3452	31427789	2019	Metabolic	Impedance measures - Leg fat percentage (right)	1.059e-07	379806
4077	30239722	2018	Metabolic	Waist-hip ratio	1.2185e-07	697734
3205	31427789	2019	Activities	Duration of walks	1.2877e-07	330974
4281	30804560	2019	Respiratory	PEF	1.5731e-07	345265
3440	31427789	2019	Metabolic	Impedance measures - Weight	1.6011e-07	379840
3746	31427789	2019	Psychiatric	Happiness and subjective well-being - General happiness with own health	2.0859e-07	126477
3578	31427789	2019	Social Interactions	Social support - Leisure/social activities: Religious group	2.1165e-07	385280
4279	30804560	2019	Respiratory	FVC	2.4197e-07	400102
4070	BioRxiv: https://doi.org/10.1101/261081	2018	Psychiatric	Ever smoker	3.3947e-07	518633
3442	31427789	2019	Metabolic	Impedance measures - Whole body fat mass	3.452e-07	379203
4352	30573740	2018	Dermatological	Male pattern baldness (BOLT LMM non-infinitesimal mixed model)	3.691e-07	205327
3242	31427789	2019	Nutritional	Fresh fruit intake	4.9188e-07	372901
3464	31427789	2019	Metabolic	Impedance measures - Arm fat percentage (left)	5.2868e-07	379699
3692	31427789	2019	Cardiovascular	Diagnoses - secondary ICD10: I20 Angina pectoris	5.8512e-07	244890
4044	30124842	2018	Metabolic	Body Mass Index	5.9451e-07	681275
4267	30929738	2019	Respiratory	Asthma (adult-onset)	6.0141e-07	327253
3818	29083406	2017	Respiratory	Asthma, hay fever or eczema	6.2066e-07	242569
3460	31427789	2019	Metabolic	Impedance measures - Arm fat percentage (right)	6.7673e-07	379752
3441	31427789	2019	Metabolic	Impedance measures - Body fat percentage	7.5356e-07	379615
3469	31427789	2019	Metabolic	Impedance measures - Trunk fat mass	7.7606e-07	379578
3471	31427789	2019	Metabolic	Impedance measures - Trunk predicted mass	1.0031e-06	379469
4283	30804560	2019	Respiratory	FVC	1.0929e-06	321047
3497	31427789	2019	Dermatological	Hair colour (natural, before greying): Light brown	1.1291e-06	385603
3467	31427789	2019	Metabolic	Impedance measures - Arm predicted mass (left)	1.1606e-06	379638
3470	31427789	2019	Metabolic	Impedance measures - Trunk fat-free mass	1.6139e-06	379507
3466	31427789	2019	Metabolic	Impedance measures - Arm fat-free mass (left)	1.6777e-06	379653
3446	31427789	2019	Metabolic	Impedance measures - Basal metabolic rate	1.9853e-06	379821
4347	30525989	2018	Cardiovascular	Coronary artery disease and low-density lipoprotein cholesterol (bivariate)	2.067e-06	735838
4285	30804560	2019	Respiratory	PEF	2.1082e-06	321047
4037	BioRxiv: https://doi.org/10.1101/224774	2017	Psychiatric	Autism spectrum disorder	2.1557e-06	46350
3500	31427789	2019	Dermatological	Male-specific factors - Hair/balding pattern: Pattern 1	2.2508e-06	176380
3288	31427789	2019	Psychiatric	Fed-up feelings	2.4007e-06	378357
3849	27863252	2016	Immunological	Lymphocyte percentage of white cells (two-way meta)	2.4452e-06	132570
3531	31427789	2019	Nutritional	Never eat eggs, dairy, wheat, sugar: I eat all of the above	2.7881e-06	384986
3453	31427789	2019	Metabolic	Impedance measures - Leg fat mass (right)	3.2226e-06	379802
3995	29500382	2018	Psychiatric	Fed-up feelings (FED_UP)	3.2369e-06	266208
4073	BioRxiv: https://doi.org/10.1101/261081	2018	Activities	General risk tolerance	3.5723e-06	466571
3435	31427789	2019	Metabolic	Body Mass Index	3.8009e-06	385336
4079	30239722	2018	Metabolic	Waist-hip ratio (female)	4.9112e-06	381152
3296	31427789	2019	Psychiatric	Risk taking	5.1486e-06	372651
3695	31427789	2019	Respiratory	Diagnoses - secondary ICD10: J45 Asthma	5.3173e-06	244890
3445	31427789	2019	Metabolic	Impedance measures - Body Mass Index (BMI)	5.4744e-06	379831
3444	31427789	2019	Metabolic	Impedance measures - Whole body water mass	5.9391e-06	379835
3456	31427789	2019	Metabolic	Impedance measures - Leg fat percentage (left)	6.0452e-06	379786
3852	27863252	2016	Immunological	Mean corpuscular volume (two-way meta)	6.8116e-06	132353
3465	31427789	2019	Metabolic	Impedance measures - Arm fat mass (left)	6.8935e-06	379663
3380	31427789	2019	Cardiovascular	Systolic Blood Pressure (automated reading)	7.2679e-06	361402
3414	31427789	2019	Metabolic	Birth weight	7.2874e-06	219088
4348	30525989	2018	Cardiovascular	Coronary artery disease and high-density lipoprotein cholesterol (bivariate)	7.6201e-06	735838
3457	31427789	2019	Metabolic	Impedance measures - Leg fat mass (left)	7.8138e-06	379783
4	28540026	2017	Psychiatric	Autism spectrum disorder	7.8435e-06	15954
3462	31427789	2019	Metabolic	Impedance measures - Arm fat-free mass (right)	8.3484e-06	379723
4252	30952852	2019	Psychiatric	Number of sleep episodes	9.0294e-06	84810
4314	30643251	2019	Psychiatric	Ever smoked regulary	9.5124e-06	262990
3468	31427789	2019	Metabolic	Impedance measures - Trunk fat percentage	9.8332e-06	379600
3463	31427789	2019	Metabolic	Impedance measures - Arm predicted mass (right)	1.1039e-05	379716
3885	27863252	2016	Immunological	Lymphocyte percentage of white cells (three-way meta)	1.1393e-05	171748
3443	31427789	2019	Metabolic	Impedance measures - Whole body fat-free mass	1.1754e-05	379804
4345	30525989	2018	Cardiovascular	Coronary artery disease and total cholesterol (bivariate)	1.5614e-05	735838
3599	31427789	2019	Respiratory	Non-cancer illness code, self-reported: asthma	1.5853e-05	289307
3675	31427789	2019	Gastrointestinal	Diagnoses - main ICD10: K80 Cholelithiasis	1.8149e-05	300791
4174	29970889	2018	Social Interactions	Social support - Leisure/social activities: Religious group	1.8416e-05	452302
3461	31427789	2019	Metabolic	Impedance measures - Arm fat mass (right)	2.1193e-05	379725
3319	31427789	2019	Respiratory	Wheeze or whistling in the chest in last year	2.1969e-05	379150
3207	31427789	2019	Activities	Duration of moderate activity	2.239e-05	287789
160	25673412	2015	Metabolic	Hip circumference (female)	2.3606e-05	125113
159	25673412	2015	Metabolic	Hip circumference (female)	2.3799e-05	118528
3206	31427789	2019	Activities	Number of days/week of moderate physical activity 10+ minutes	2.6243e-05	367908
4235	31015401	2019	Environmental	Adrenergics, inhalants	3.3041e-05	176445
3860	27863252	2016	Immunological	Neutrophil percentage of white cells (two-way meta)	3.3553e-05	132352
3275	31427789	2019	Activities	Childhood sunburn occasions	3.4544e-05	289412
3583	31427789	2019	Activities	Types of transport used (excluding work): Public transport	3.6242e-05	384551
1191	23453885	2013	Psychiatric	PGC cross disorder	3.8213e-05	61220
3896	27863252	2016	Immunological	Neutrophil percentage of white cells (three-way meta)	5.0975e-05	171542
3785	29942086	2018	Cognitive	Intelligence	5.703e-05	269867
4194	31217584	2019	Cardiovascular	Systolic Blood Pressure	5.9298e-05	35433
3217	31427789	2019	Activities	Time spend outdoors in summer	6.4834e-05	350364
3888	27863252	2016	Immunological	Mean corpuscular volume (three-way meta)	6.8769e-05	172433
3851	27863252	2016	Immunological	Mean corpuscular hemoglobin (two-way meta)	7.1351e-05	132224
3530	31427789	2019	Nutritional	Never eat eggs, dairy, wheat, sugar: Sugar or foods/drinks containing sugar	7.323e-05	384986
3307	31427789	2019	Activities	Overall health rating	7.3863e-05	384850
3614	31427789	2019	Activities	Treatment/medication code: ventolin 100micrograms inhaler	8.6392e-05	280443
3417	31427789	2019	Psychiatric	Neuroticism score	0.00010001	312740
3990	29500382	2018	Psychiatric	Neuroticism sum score	0.00010123	380506
4015	29760442	2018	Ophthalmological	Central corneal thickness	0.00010255	17803
3604	31427789	2019	Psychiatric	Non-cancer illness code, self-reported: depression	0.00010596	289307
3637	31427789	2019	Environment	Illnesses of father: Prostate cancer	0.0001071	355137
4236	31015401	2019	Environmental	Glucocorticoids	0.00010751	205700
3895	27863252	2016	Immunological	Neutrophil count (three-way meta)	0.00011941	170702
4069	BioRxiv: https://doi.org/10.1101/261081	2018	Psychiatric	Drinks per week	0.00012702	414343
4080	30239722	2018	Metabolic	Waist-hip ratio (adjusted for BMI)	0.00012769	694649
4346	30525989	2018	Cardiovascular	Coronary artery disease and triglyceride (bivariate)	0.00014765	735838
156	25673412	2015	Metabolic	Hip circumference	0.00014803	227429
155	25673412	2015	Metabolic	Hip circumference	0.00014813	213038
3553	31427789	2019	Respiratory	Blood clot, DVT, bronchitis, emphysema, asthma, rhinitis, eczema, allergy diagnosed by doctor: Hayfever, allergic rhinitis or eczema	0.0001532	385822
3292	31427789	2019	Psychiatric	Worry too long after embarrassment	0.00015689	370660
4726	BioRxiv: https://doi.org/10.1101/288634	2019	Neurological	Posterior limb of internal capsule mode of anisotropy	0.00016486	17706
3250	31427789	2019	Nutritional	Pork intake	0.00017241	384328
63	28436984	2017	Reproduction	Age at menarche	0.00017529	252514
3227	31427789	2019	Activities	Usual side of head for mobile phone use	0.00017841	324835
46	28196072	2017	Dermatological	Baldness	0.00018452	52874
3552	31427789	2019	Respiratory	Blood clot, DVT, bronchitis, emphysema, asthma, rhinitis, eczema, allergy diagnosed by doctor: Asthma	0.00018554	385822
3795	29942085	2018	Psychiatric	Neuroticism	0.00018564	390278
3259	31427789	2019	Nutritional	Major dietary changes in the last 5 years	0.00019153	385587
3872	27863252	2016	Immunological	Sum basophil neutrophil count (three-way meta)	0.0002003	170143
3897	27863252	2016	Immunological	Plateletcrit (three-way meta)	0.00020523	164339
3887	27863252	2016	Immunological	Mean corpuscular hemoglobin (three-way meta)	0.00020651	172332
3459	31427789	2019	Metabolic	Impedance measures - Leg predicted mass (left)	0.00020766	379761
3638	31427789	2019	Environment	Illnesses of mother: Heart disease	0.00021503	367939
328	25772697	2015	Immunological	CD4mem:%preTh17 (3)	0.00024179	669
3458	31427789	2019	Metabolic	Impedance measures - Leg fat-free mass (left)	0.00024197	379766
3394	31427789	2019	Psychiatric	Ever unenthusiastic/disinterested for a whole week	0.0002495	123848
4098	29403010	2018	Metabolic	Total cholesterol	0.00025314	128305
3246	31427789	2019	Nutritional	Processed meat intake	0.00027651	385801
3379	31427789	2019	Cardiovascular	Diastolic Blood Pressure (automated reading)	0.00028851	361411
3526	31427789	2019	Environment	Transport type for commuting to job workplace: Public transport	0.00030815	205217
3251	31427789	2019	Nutritional	Cheese intake	0.00032467	377082
3999	29500382	2018	Psychiatric	Worry too long after embarrassment (WORR-EMB)	0.00033231	261094
3570	31427789	2019	Neurological	Pain type(s) experienced in last month: Headache	0.0003801	385698
3997	29500382	2018	Psychiatric	Worrier / anxious feelings (WORRY)	0.00038666	264646
3760	31427789	2019	Psychiatric	Depression - Recent feelings of inadequacy	0.00039077	126203
145	25673413	2015	Metabolic	Body Mass Index (female)	0.00039288	132115
3859	27863252	2016	Immunological	Neutrophil count (two-way meta)	0.00040227	131564
3893	27863252	2016	Immunological	Sum neutrophil eosinophil count (three-way meta)	0.00041437	170384
3339	31427789	2019	Reproduction	Age when periods started (menarche) (female)	0.00041447	202636
4629	31676860	2019	Neurological	Left ventral DC	0.00051093	21821
4365	29899525	2018	Activities	Moderate to vigorous physical activity levels	0.00051379	377234
1222	25607358	2015	Neurological	Mean Hippocampus	0.00052144	13171
3218	31427789	2019	Activities	Time spent outdoors in winter	0.00056951	304316
1053	18463370	2008	Neoplasms	Neuroblastoma	0.00059215	3075
3501	31427789	2019	Dermatological	Male-specific factors - Hair/balding pattern: Pattern 2	0.00059465	176380
3248	31427789	2019	Nutritional	Beef intake	0.00059678	385050
2	30478444	2019	Psychiatric	Attention deficit hyperactivity disorder	0.00060941	53293
3836	27863252	2016	Immunological	Sum basophil neutrophil count (two-way meta)	0.00061938	131031
3877	27863252	2016	Immunological	Granulocyte count (three-way meta)	0.00062492	169822
1463	17903299	2007	Metabolic	Small low-density lipoprotein by NMR (at exam 4, GEE, adjusted for age and sex)	0.00062648	851
4210	31152163	2019	Metabolic	Chronic kidney disease	0.00063319	480698
969	27005778	2016	Metabolic	Total lipids in chylomicrons and extremely large VLDL	0.00073331	18960
3290	31427789	2019	Psychiatric	Worrier / anxious feelings	0.00074214	376411
4082	30239722	2018	Metabolic	Waist-hip ratio (adjusted for BMI, female)	0.00074723	379501
4043	30124842	2018	Skeletal	Height	0.00076398	693529
4321	30643256	2019	Psychiatric	Neuroticism (univariate)	0.00077689	523783
3291	31427789	2019	Psychiatric	Tense / 'highly strung'	0.00079365	374129
2771	28240269	2017	Cell	ANP32B - Acidic leucine-rich nuclear phosphoprotein 32 family member B	0.00082865	1000
3424	31427789	2019	Cognitive	Symbol digit substitution test - Number of symbol digit matches made correctly	0.00083237	95669
3026	28240269	2017	Cell	PPA1 - Inorganic pyrophosphatase	0.00083952	1000
70	24097068	2013	Metabolic	Low-density lipoprotein cholesterol	0.0008976	188577
4269	30867560	2019	Psychiatric	Neuroticism general factor	0.00090566	270059
3187	31427789	2019	Skeletal	Standing height	0.00096454	385748
4100	29403010	2018	Metabolic	Low-density-lipoprotein cholesterol	0.0010032	72866
1068	19488044	2009	Psychiatric	Bipolar disorder	0.001036	1033
3628	31427789	2019	Environment	Illnesses of father: Heart disease	0.0010531	355137
3249	31427789	2019	Nutritional	Lamb/mutton intake	0.0010604	384188
3764	31427789	2019	Psychiatric	Depression - Recent poor appetite or overeting	0.0010674	126639
129	23754948	2013	Metabolic	Hip circumference (female)	0.0010853	43316
899	27005778	2016	Metabolic	Cholesterol esters in large VLDL	0.0010922	18960
3857	27863252	2016	Immunological	Sum neutrophil eosinophil count (two-way meta)	0.0011083	131409
3395	31427789	2019	Psychiatric	Ever highly irritable/argumentative for 2 days	0.0011126	126296
143	25673413	2015	Metabolic	Body Mass Index	0.0011232	234069
850	27005778	2016	Metabolic	Acetoacetate	0.0011471	19262
3892	27863252	2016	Immunological	Myeloid white cell count (three-way meta)	0.0011551	169219
146	25673413	2015	Metabolic	Body Mass Index	0.0012803	236231
4293	30718901	2019	Psychiatric	Depression	0.0012808	500199
3432	31427789	2019	Cognitive	Symbol digit substitution test - Number of symbol digit matches attempted	0.0012817	95669
2864	28240269	2017	Cell	IL11 - Interleukin-11	0.0013715	1000
2306	28240269	2017	Cell	HIST1H1C - Histone H1.2	0.0013843	1000
686	24816252	2014	Metabolic	::::X-10510	0.0013917	7792
4715	BioRxiv: https://doi.org/10.1101/288623	2019	Neurological	Average across all tracts mode of anisotropy	0.0014782	17706
3841	27863252	2016	Immunological	Granulocyte count (two-way meta)	0.0014828	130875
3352	31427789	2019	Psychiatric	Age started smoking in former smokers	0.0015165	94891
3869	27863252	2016	Immunological	Basophil count (three-way meta)	0.0015215	171846
1467	17903299	2007	Metabolic	Low-density lipoprotein particle size by NMR (at exam 4, GEE, adjusted for age and sex)	0.0015559	851
3856	27863252	2016	Immunological	Myeloid white cell count (two-way meta)	0.0016637	130268
3797	29942085	2018	Psychiatric	Depressive affect subcluster	0.0016881	357957
2471	28240269	2017	Cell	CA7 - Carbonic anhydrase 7	0.001699	1000
3630	31427789	2019	Environment	Illnesses of father: Lung cancer	0.0017667	355137
4327	30643256	2019	Psychiatric	Well-being spectrum	0.001813	2311184
3277	31427789	2019	Environment	Maternal smoking around birth	0.001886	331862
3766	31427789	2019	Psychiatric	Depression - Recent thoughts of suicide or self-harm	0.0020002	125844
3308	31427789	2019	Mortality	Long-standing illness, disability or infirmity	0.0020021	377498
1144	28490609	2017	Metabolic	Disposition index (adjusted for BMI)	0.0020088	5567
41	27046643	2016	Environment	Educational attainment	0.0020598	111114
1099	19060910	2009	Immunological	C-reactive protein - Birth cohorts	0.0022081	4763
4067	30038396	2018	Cognitive	Cognitive performance	0.002254	257828
3920	28334899	2017	Metabolic	Total cholesterol	0.0023988	27657
2027	25390077	2015	Reproduction	Cryptorchidism (group 1)	0.002423	2331
2462	28240269	2017	Cell	ABL1 - Tyrosine-protein kinase ABL1	0.0024323	1000
3454	31427789	2019	Metabolic	Impedance measures - Leg fat-free mass (right)	0.00245	379793
4011	29662059	2018	Psychiatric	Broad depression	0.0025334	322580
2476	28240269	2017	Cell	CD207 - C-type lectin domain family 4 member K	0.002543	1000
168	25673412	2015	Metabolic	Waist circumference	0.002555	244441
167	25673412	2015	Metabolic	Waist circumference	0.0025655	232101
3998	29500382	2018	Psychiatric	Tense / 'highly strung' (TENSE)	0.0026803	263635
4209	31152163	2019	Metabolic	Chronic kidney disease	0.0026918	625219
3861	27863252	2016	Immunological	Plateletcrit (two-way meta)	0.0027685	127033
907	27005778	2016	Metabolic	Total cholesterol in LDL	0.0027777	21559
2023	24934506	2014	Endocrine	Skin fluorescence	0.0028639	1082
3594	31427789	2019	Activities	Mineral and other dietary supplements: Calcium	0.0029377	385261
3754	31427789	2019	Psychiatric	Traumatic events - Felt very upset when reminded of stressful expresince in past month	0.0030021	126627
2481	28240269	2017	Cell	ECM1 - Extracellular matrix protein 1	0.0030074	1000
3919	28334899	2017	Metabolic	Low-density lipoprotein cholesterol	0.0030076	31732
3572	31427789	2019	Neurological	Pain type(s) experienced in last month: Back pain	0.00304	385698
4642	31676860	2019	Neurological	Right ventral DC	0.0031066	21821
4166	30108127	2018	Metabolic	Body Mass Index	0.0031332	334487
3301	31427789	2019	Psychiatric	Seen doctor (GP) for nerves, anxiety, tension or depression	0.0031341	383771
970	27005778	2016	Metabolic	Concentration of chylomicrons and extremely large VLDL particles	0.0032169	18960
3688	31427789	2019	Metabolic	Diagnoses - secondary ICD10: E78 Disorders of lipoprotein metabolism and other lipidemias	0.0032686	244890
3165	28240269	2017	Cell	LEPR - Leptin receptor	0.00329	1000
3962	28990592	2017	Reproduction	Gestational weight gain (maternal, late)	0.0033198	7681
3270	31427789	2019	Metabolic	Comparative body size at age 10	0.0033368	379749
4245	30980028	2019	Cognitive	Left handed	0.0033547	331037
3225	31427789	2019	Activities	Hands-free device/speakerphone use with mobile phone in last 3 month	0.0034326	324453
916	27005778	2016	Metabolic	Total cholesterol in medium LDL	0.0034709	21559
3455	31427789	2019	Metabolic	Impedance measures - Leg predicted mass (right)	0.0035463	379793
2728	28240269	2017	Cell	HSPA1A - Heat shock 70 kDa protein 1A/1B	0.0036017	1000
3556	31427789	2019	Activities	Medication for cholesterol, blood pressure, diabetes, or take exogenous hormones: Hormone replacement therapy	0.0036961	207533
4196	31217584	2019	Cardiovascular	Hypertension	0.0037599	49141
4585	31676860	2019	Neurological	Right lateral occipital	0.0037605	21821
4087	29255261	2018	Psychiatric	Neuroticism	0.0038317	329821
71	24097068	2013	Metabolic	High-density lipoprotein cholesterol	0.0039372	188577
920	27005778	2016	Metabolic	Phospholipids in medium LDL	0.0039902	21558
4059	27920155	2017	Metabolic	Estimated glomerular filtration rate based on cystain C	0.0041047	32861
1461	17903299	2007	Metabolic	Small low-density lipoprotein by NMR (at exam 4, GEE, adjusted for multivariable)	0.0042684	851
4682	BioRxiv: https://doi.org/10.1101/288590	2019	Neurological	Posterior limb of internal capsule axial diusivities	0.0043073	17706
3737	31427789	2019	Psychiatric	Depression - Ever had prolonged loss of interest in normal activities	0.0043755	126458
4325	30643256	2019	Psychiatric	Neuroticism (MA GWAMA)	0.0043976	523783
3433	31427789	2019	Cognitive	Symbol digit substitution test - Duration to entering value	0.0044781	95826
4068	BioRxiv: https://doi.org/10.1101/261081	2018	Activities	Automobile speeding propensity	0.0045386	404291
897	27005778	2016	Metabolic	Phospholipids in large LDL	0.0045834	21550
3413	31427789	2019	Cognitive	Fluid intelligence score	0.0047256	125935
1662	17903293	2007	Metabolic	Alanine transaminase (at exam 2, FBAT, adjusted for age and sex)	0.0047336	904
3580	31427789	2019	Social Interactions	Social support - Leisure/social activities: Other group activity	0.0047721	385280
3715	31427789	2019	Mortality	Diagnoses - secondary ICD10: Z92 Personal history of medical treatment	0.0047728	244890
4302	30664634	2019	Metabolic	Arms-arm fat ratio (female)	0.0048043	195068
150	26426971	2015	Metabolic	Body Mass Index (female <= 50 yrs)	0.0048194	41386
2394	28240269	2017	Cell	GAS1 - Growth arrest-specific protein 1	0.0048341	1000
3699	31427789	2019	Gastrointestinal	Diagnoses - secondary ICD10: K57 Diverticular disease of intestine	0.0048748	244890
3333	31427789	2019	Activities	Frequency of heavy DIY in last 4 weeks	0.004946	153377
3297	31427789	2019	Psychiatric	Frequency of depressed mood in last 2 weeks	0.0049706	370017
3376	31427789	2019	Reproduction	Number of stillbirths (female)	0.0049936	65639
2024	23089632	2013	Psychiatric	Alcohol dependence	0.005039	2322
2020	23143601	2012	Neoplasms	Adenocarcinoma (adjusted for age)	0.005109	8881
4334	30552067	2018	Respiratory	Asthma	0.0051406	30810
3747	31427789	2019	Psychiatric	Happiness and subjective well-being - Belief that own life is meaningfull	0.0051457	123818
2844	28240269	2017	Cell	LRRTM3 - Leucine-rich repeat transmembrane neuronal protein 3	0.0051532	1000
4200	31217584	2019	Skeletal	Height	0.005369	49796
4246	30980028	2019	Cognitive	Right handed	0.0054687	331037
2690	28240269	2017	Cell	MDH1 - Malate dehydrogenase, cytoplasmic	0.0054717	1000
12	24280982	2014	Psychiatric	Schizophrenia/Bipolar disorder	0.0055288	39202
892	27005778	2016	Metabolic	Total cholesterol in large LDL	0.0055442	21552
3110	28240269	2017	Cell	CSNK2A2 CSNK2B - Casein kinase II 2-alpha':2-beta heterotetramer	0.005618	1000
241	25772697	2015	Immunological	CD161 on CD4mem	0.0056186	669
2505	28240269	2017	Cell	BCL2A1 - Bcl-2-related protein A1	0.0056526	1000
1573	17903303	2007	Cardiovascular	Mean abdominal aortic calcification - Agatston score (at exam 7, GEE, adjusted for multivariable)	0.0056884	673
3551	31427789	2019	Cardiovascular	Vascular/heart problems diagnosed by doctor: High blood pressure	0.0058149	385699
4633	31676860	2019	Neurological	Right cerebellum exterior	0.0058178	21821
3143	28240269	2017	Cell	CD70 - CD70 antigen	0.0058817	1000
112	20935630	2010	Metabolic	Body Mass Index	0.0059701	123865
2355	28240269	2017	Cell	LGALS3 - Galectin-3	0.0059948	1000
962	27005778	2016	Metabolic	Concentration of very large VLDL particles	0.006246	18960
2507	28240269	2017	Cell	IBSP - Bone sialoprotein 2	0.0063801	1000
4620	31676860	2019	Neurological	Left cerebellum exterior	0.0063858	21821
1465	17903299	2007	Metabolic	Low-density lipoprotein particle size by NMR (at exam 4, GEE, adjusted for multivariable)	0.0064814	851
3	30478444	2019	Psychiatric	Attention deficit hyperactivity disorder	0.0066042	55374
298	25772697	2015	Immunological	CD4mem:%preTh17 (2)	0.0066046	669
2382	28240269	2017	Cell	ADAMTS1 - A disintegrin and metalloproteinase with thrombospondin motifs 1	0.0066708	1000
3335	31427789	2019	Psychiatric	Light smokers, at least 100 smokes in lifetime	0.0067818	105610
3661	31427789	2019	Neoplasms	Cancer register - Histology of cancer tumour: Adenocarcinoma, NOS	0.0068527	60655
3833	27863252	2016	Immunological	Basophil count (two-way meta)	0.0069537	131860
3711	31427789	2019	Mortality	Diagnoses - secondary ICD10: Z86 Personal history of certain other diseases	0.0070275	244890
875	27005778	2016	Metabolic	Glycoprotein acetyls, mainly a1Lacid glycoprotein	0.0071334	19270
2779	28240269	2017	Cell	HSPA8 - Heat shock cognate 71 kDa protein	0.0072204	1000
1079	21372204	2011	Neoplasms	Prostate cancer	0.0072291	2275
4725	BioRxiv: https://doi.org/10.1101/288633	2019	Neurological	Posterior corona radiata mode of anisotropy	0.0074	17706
4617	31676860	2019	Neurological	Optic chiasm	0.0075114	21821
1203	24390342	2014	Connective Tissue	Rheumatoid Arthritis	0.007674	58284
2740	28240269	2017	Cell	IL17D - Interleukin-17D	0.0077195	1000
2017	24369049	2014	Psychiatric	Lithium response in Bipolar I patients - Alda Scale of 6 to 7	0.0077504	294
2130	28240269	2017	Cell	IL13RA1 - Interleukin-13 receptor subunit alpha-1	0.0077567	1000
4532	31676860	2019	Neurological	Right cerebellum exterior	0.0078559	19629
901	27005778	2016	Metabolic	Total lipids in large VLDL	0.0078792	18960
2719	28240269	2017	Cell	NAGK - N-acetyl-D-glucosamine kinase	0.0079403	1000
855	27005778	2016	Metabolic	ApoB	0.0079816	20690
966	27005778	2016	Metabolic	Concentration of very small VLDL particles	0.0080234	19273
4206	31152163	2019	Metabolic	Estimated glomerular filtration rate	0.008121	567460
884	27005778	2016	Metabolic	Triglycerides in IDL	0.0081262	19273
4728	BioRxiv: https://doi.org/10.1101/288636	2019	Neurological	Retrolenticular part of internal capsule mode of anisotropy	0.008349	17706
968	27005778	2016	Metabolic	Triglycerides in very small VLDL	0.0086947	19273
936	27005778	2016	Metabolic	Total cholesterol in small LDL	0.0087129	21556
3075	28240269	2017	Cell	RTN4R - Reticulon-4 receptor	0.0087243	1000
4110	29403010	2018	Metabolic	Estimated glomerular filtration rate	0.008759	143658
4280	30804560	2019	Respiratory	FEV1/FVC ratio	0.0088111	400102
1571	17903303	2007	Cardiovascular	Mean abdominal aortic calcification - Agatston score (at exam 7, GEE, adjusted for age and sex)	0.008823	675
2217	28240269	2017	Cell	ACVR1B - Activin receptor type-1B	0.0088627	1000
4195	31217584	2019	Cardiovascular	Diastolic Blood Pressure	0.0089925	35433
1841	17903296	2007	Skeletal	Neck width (GEE, male, adjusted for age)	0.0090127	477
4215	31015462	2019	Metabolic	Estimated glomerular filtration rate	0.0092466	350504
4484	31676860	2019	Neurological	Right lateral occipital	0.0092948	19629
2631	28240269	2017	Cell	PLG - Angiostatin	0.0094783	1000
1105	19060910	2009	Cardiovascular	Systolic Blood Pressure - Birth cohorts	0.0096873	4763
1865	17903296	2007	Skeletal	Neck cross-sectional moment of inertia (GEE, male, adjussted for age)	0.0097517	476
4109	29403010	2018	Metabolic	Serum creatinine	0.0097631	142097
3796	29942085	2018	Psychiatric	Depressive symptoms	0.010272	381455
4680	BioRxiv: https://doi.org/10.1101/288588	2019	Neurological	Inferior fronto-occipital fasciculus axial diusivities	0.010313	17706
2043	27329760	2016	Psychiatric	Bipolar disorder	0.010461	34950
4731	BioRxiv: https://doi.org/10.1101/288639	2019	Neurological	Superior fronto-occipital fasciculus mode of anisotropy	0.010584	17706
1837	17903296	2007	Skeletal	Neck width (GEE, male, adjusted for multivariable)	0.010626	477
3188	31427789	2019	Cardiovascular	Pulse rate (automated reading)	0.010893	361411
123	23563607	2013	Metabolic	Overweight	0.011315	158855
4694	BioRxiv: https://doi.org/10.1101/288602	2019	Neurological	Body of corpus callosum mean diusivities	0.011418	17706
120	23563607	2013	Metabolic	Obesity class 1	0.011442	98697
4324	30643256	2019	Activities	Positive affect (MA GWAMA)	0.011454	410603
3234	31427789	2019	Psychiatric	Daytime dozing / sleeping (narcolepsy)	0.01151	384879
3566	31427789	2019	Activities	Vitamin and mineral supplements: Multivitamins +/- minerals	0.011603	384452
4304	30664634	2019	Metabolic	Legs-leg fat ratio (female)	0.011674	195068
3438	31427789	2019	Respiratory	Doctor diagnosed asthma	0.011729	97640
675	24816252	2014	Metabolic	::::X-08766	0.011803	6050
671	24816252	2014	Metabolic	::::X-06350	0.011867	5161
1664	17903293	2007	Metabolic	Alanine transaminase (at exam 2, FBAT, adjusted for multivariable)	0.012063	904
4158	30531953	2018	Neurological	Generalised epilepsy	0.012074	33446
2148	28240269	2017	Cell	DCN - Decorin	0.012084	1000
2256	28240269	2017	Cell	TBP - TATA-box-binding protein	0.012207	1000
894	27005778	2016	Metabolic	Free cholesterol in large LDL	0.012256	21555
172	25673412	2015	Metabolic	Waist circumference (female)	0.012383	134594
965	27005778	2016	Metabolic	Total lipids in very small VLDL	0.012397	19273
171	25673412	2015	Metabolic	Waist circumference (female)	0.012426	127998
4685	BioRxiv: https://doi.org/10.1101/288593	2019	Neurological	Splenium of corpus callosum axial diusivities	0.01251	17706
4455	31676860	2019	Neurological	Left lingual	0.012524	19629
3387	31427789	2019	Activities	Health satisfaction	0.012569	128745
963	27005778	2016	Metabolic	Phospholipids in very large VLDL	0.012665	21237
427	24816252	2014	Metabolic	Amino acid::Valine, leucine and isoleucine metabolism::hydroxyisovaleroyl carnitine	0.01276	5588
3082	28240269	2017	Cell	CD200 - OX-2 membrane glycoprotein	0.012849	1000
2732	28240269	2017	Cell	CCL24 - C-C motif chemokine 24	0.012916	1000
3294	31427789	2019	Psychiatric	Loneliness, isolation	0.012937	380317
3899	27863252	2016	Immunological	Platelet count (three-way meta)	0.012995	166066
95	27680694	2016	Metabolic	Birth weight	0.013017	153781
54	27089181	2016	Psychiatric	Subjective well being	0.013041	298420
4171	29970889	2018	Psychiatric	Loneliness	0.013108	445024
2757	28240269	2017	Cell	TNC - Tenascin	0.013156	1000
882	27005778	2016	Metabolic	Concentration of IDL particles	0.013401	19273
73	24097068	2013	Metabolic	Total cholesterol	0.013459	188577
4519	31676860	2019	Neurological	Left cerebellum exterior	0.013463	19629
3499	31427789	2019	Dermatological	Hair colour (natural, before greying): Black	0.013523	385603
4207	31152163	2019	Metabolic	Blood urea nitrogen	0.013562	416178
3620	31427789	2019	Activities	Treatment/medication code: amlodipine	0.013892	280443
1459	17903299	2007	Metabolic	Large low-density lipoprotein by NMR (at exam 4, GEE, adjusted for age and sex)	0.013937	851
3965	28990592	2017	Reproduction	Gestational weight gain (offspring, total)	0.014258	8625
3574	31427789	2019	Neurological	Pain type(s) experienced in last month: Hip pain	0.014396	385698
2019	23143601	2012	Neoplasms	Lung canger (adjusted for age)	0.014442	8881
2483	28240269	2017	Cell	GZMH - Granzyme H	0.014445	1000
2528	28240269	2017	Cell	INSR - Insulin receptor	0.014663	1000
903	27005778	2016	Metabolic	Phospholipids in large VLDL	0.014669	21239
3203	31427789	2019	Environment	Age completed full time education	0.014674	253580
4284	30804560	2019	Respiratory	FEV1/FVC ratio	0.014685	321047
3209	31427789	2019	Activities	Duration of vigorous activity	0.014798	210896
3222	31427789	2019	Activities	Drive faster than motorway speed limit	0.01487	349848
2761	28240269	2017	Cell	CFH - Complement factor H	0.014902	1000
1861	17903296	2007	Skeletal	Neck cross-sectional moment of inertia (GEE, male, adjussted for multivariable)	0.01491	476
2198	28240269	2017	Cell	Human-virus - Protein Rev_HV2BE	0.015059	1000
3763	31427789	2019	Psychiatric	Depression - Recent feelings of depression	0.015095	126384
3299	31427789	2019	Psychiatric	Frequency of tenseness / restlessness in last 2 weeks	0.01515	371869
4714	BioRxiv: https://doi.org/10.1101/288622	2019	Neurological	Anterior limb of internal capsule mode of anisotropy	0.015374	17706
4653	BioRxiv: https://doi.org/10.1101/288561	2019	Neurological	Corticospinal tract fractional anisotropy	0.015456	17706
4320	30643256	2019	Activities	Positive affect (univariate)	0.015815	410603
896	27005778	2016	Metabolic	Concentration of large LDL particles	0.01584	19273
3709	31427789	2019	Mortality	Diagnoses - secondary ICD10: Z82 Family history of certain disabilities and chronic diseases (leading to disablement)	0.016031	244890
2895	28240269	2017	Cell	SH2D1A - SH2 domain-containing protein 1A	0.016135	1000
2933	28240269	2017	Cell	BMPR2 - Bone morphogenetic protein receptor type-2	0.016212	1000
4001	29500382	2018	Psychiatric	Loneliness, isolation (LONE)	0.016325	267190
4322	30643256	2019	Psychiatric	Depressive symptoms (univariate)	0.016409	1067913
938	27005778	2016	Metabolic	Concentration of small LDL particles	0.016419	19273
4205	31152163	2019	Metabolic	Estimated glomerular filtration rate	0.016479	765348
3597	31427789	2019	Cardiovascular	Non-cancer illness code, self-reported: hypertension	0.016498	289307
3320	31427789	2019	Respiratory	Chest pain or discomfort	0.016588	382525
2597	28240269	2017	Cell	GNS - N-acetylglucosamine-6-sulfatase	0.016604	1000
2066	28240269	2017	Cell	PROK1 - Prokineticin-1	0.016701	1000
4170	29970889	2018	Psychiatric	Loneliness (MTAG)	0.01672	487647
937	27005778	2016	Metabolic	Total lipids in small LDL	0.016756	19273
2086	28240269	2017	Cell	TNFSF12 - Tumor necrosis factor ligand superfamily member 12	0.016766	1000
4050	28358823	2017	Body Structures	Anterior cruciate ligament rupture (fixed effect model)	0.016849	99342
881	27005778	2016	Metabolic	Total lipids in IDL	0.016861	19273
1351	17903299	2007	Metabolic	Plasma Apolipoprotein B level (GEE, adjusted for age and sex)	0.016997	997
3503	31427789	2019	Dermatological	Male-specific factors - Hair/balding pattern: Pattern 4	0.017013	176380
961	27005778	2016	Metabolic	Total lipids in very large VLDL	0.017237	19273
296	25772697	2015	Immunological	CD4mem:%preTh17 (1)	0.017251	669
3334	31427789	2019	Activities	Duration of heavy DIY	0.017349	153613
4234	31015401	2019	Environmental	Antidepressants	0.01737	304162
4221	31015401	2019	Environmental	Diuretics	0.017421	229086
918	27005778	2016	Metabolic	Total lipids in medium LDL	0.017575	19273
2890	28240269	2017	Cell	BIRC7 - Baculoviral IAP repeat-containing protein 7 Isoform beta	0.017583	1000
2218	28240269	2017	Cell	ADAMTS4 - A disintegrin and metalloproteinase with thrombospondin motifs 4	0.017607	1000
919	27005778	2016	Metabolic	Concentration of medium LDL particles	0.017692	19273
1185	19060906	2009	Metabolic	Low-density lipoprotein cholesterol	0.017813	19840
3343	31427789	2019	Reproduction	Age at first live birth (female)	0.01787	141051
4378	30940143	2019	Cardiovascular	High blood pressure	0.017889	458554
4672	BioRxiv: https://doi.org/10.1101/288580	2019	Neurological	Body of corpus callosum axial diusivities	0.01808	17706
3390	31427789	2019	Activities	Financial situation satisfaction	0.01831	128506
1143	28490609	2017	Metabolic	Acute insulin response (adjusted for BMI)	0.018345	5567
3528	31427789	2019	Nutritional	Never eat eggs, dairy, wheat, sugar: Eggs or foods containing eggs	0.018385	384986
3687	31427789	2019	Metabolic	Diagnoses - secondary ICD10: E66 Overweight and obesity	0.018412	244890
2051	26962152	2016	Gastrointestinal	Periodontal complex trait 5	0.019044	975
3608	31427789	2019	Metabolic	Non-cancer illness code, self-reported: high cholesterol	0.019131	289307
3677	31427789	2019	Skeletal	Diagnoses - main ICD10: M17 Osteoarthritis of knee	0.019299	300791
4556	31676860	2019	Neurological	Left lingual	0.019321	21821
3626	31427789	2019	Activities	Treatment/medication code: bendroflumethiazide	0.019548	280443
2070	28240269	2017	Cell	C5 - Complement C5	0.019694	1000
2025	22952603	2012	Psychiatric	10 mg response to amphetamine	0.019716	381
3253	31427789	2019	Nutritional	Cereal intake	0.020029	368775
2058	26743605	2015	Dermatological	Psoriasis	0.020066	2821
3472	31427789	2019	Neoplasms	Age at cancer diagnosis	0.020235	61875
895	27005778	2016	Metabolic	Total lipids in large LDL	0.020262	19273
4326	30643256	2019	Psychiatric	Depressive symptoms (MA GWAMA)	0.020262	1067913
551	24816252	2014	Metabolic	Lipid::Lysolipid::2-palmitoylglycerophosphocholine*	0.020312	7695
2618	28240269	2017	Cell	BMPER - BMP-binding endothelial regulator protein	0.020588	1000
3161	28240269	2017	Cell	SEMA3E - Semaphorin-3E	0.020644	1000
3287	31427789	2019	Psychiatric	Sensitivity / hurt feelings	0.020907	375272
4528	31676860	2019	Neurological	Left ventral DC	0.020938	19629
2506	28240269	2017	Cell	BMX - Cytoplasmic tyrosine-protein kinase BMX	0.021092	1000
2664	28240269	2017	Cell	FGFR2 - Fibroblast growth factor receptor 2	0.021173	1000
3904	27863252	2016	Immunological	White blood cell count (three-way meta)	0.021221	172435
3235	31427789	2019	Psychiatric	Current tobacco smoking	0.021392	386150
4019	29895819	2018	Dermatological	Age spot	0.021543	11253
3474	31427789	2019	Activities	Type of accommodation lived in: A house or bungalow	0.021662	386168
2366	28240269	2017	Cell	EDA2R - Tumor necrosis factor receptor superfamily member 27	0.02214	1000
1840	17903296	2007	Skeletal	Neck width (FBAT, male, adjusted for age)	0.022171	477
2806	28240269	2017	Cell	LCORL - Ligand-dependent nuclear receptor corepressor-like protein	0.022216	1000
883	27005778	2016	Metabolic	Phospholipids in IDL	0.0225	21559
4034	30482948	2018	Psychiatric	Alcohol dependency (discovery)	0.022787	6280
917	27005778	2016	Metabolic	Cholesterol esters in medium LDL	0.023289	19273
4670	BioRxiv: https://doi.org/10.1101/288578	2019	Neurological	Anterior limb of internal capsule axial diusivities	0.02342	17706
971	27005778	2016	Metabolic	Phospholipids in chylomicrons and extremely large VLDL	0.023821	21542
4055	27920155	2017	Metabolic	Estimated glomerular filtration rate based on serum creatinine (non-diabetic)	0.024041	94677
3397	31427789	2019	Respiratory	Shortness of breath walking on level ground	0.024104	126962
4679	BioRxiv: https://doi.org/10.1101/288587	2019	Neurological	Genu of corpus callosum axial diusivities	0.024167	17706
921	27005778	2016	Metabolic	Total cholesterol in medium VLDL	0.024267	21551
3450	31427789	2019	Metabolic	Impedance measures - Impedance of arm (right)	0.024288	379786
1457	17903299	2007	Metabolic	Large low-density lipoprotein by NMR (at exam 4, GEE, adjusted for multivariable)	0.024324	851
4676	BioRxiv: https://doi.org/10.1101/288584	2019	Neurological	External capsule axial diusivities	0.024401	17706
3244	31427789	2019	Nutritional	Oily fish intake	0.024559	384554
2187	28240269	2017	Cell	GDF5 - Growth/differentiation factor 5	0.024738	1000
4224	31015401	2019	Environmental	Agents acting on the renin-angiotensin system	0.024819	237530
2016	24369049	2014	Psychiatric	Lithium response in Bipolar I patients - Alda Scale of 5 to 6	0.024889	294
411	24816252	2014	Metabolic	Amino acid::Urea cycle; arginine-, proline-, metabolism::arginine	0.024899	7528
4747	BioRxiv: https://doi.org/10.1101/288655	2019	Neurological	Posterior corona radiata radial diusivities	0.02502	17706
3798	29942085	2018	Psychiatric	Worry subcluster	0.025043	348219
4101	29403010	2018	Metabolic	Triglyceride	0.025165	105597
244	25772697	2015	Immunological	CD32 on mDC	0.025408	669
893	27005778	2016	Metabolic	Cholesterol esters in large LDL	0.02546	19273
94	27680694	2016	Metabolic	Birth weight	0.025476	143677
1701	17903292	2007	Endocrine	Dehydroepiandrosterone sulfate (at exam 3, GEE, adjusted for multivariable)	0.025488	850
59	23358156	2014	Cognitive	Childhood IQ	0.025705	12441
1225	25607358	2015	Neurological	Mean Thalamus	0.025939	13171
4208	31152163	2019	Metabolic	Blood urea nitrogen	0.026581	243031
1699	17903292	2007	Endocrine	Dehydroepiandrosterone sulfate (at exam 3, GEE, adjusted for age and sex)	0.026793	850
4756	BioRxiv: https://doi.org/10.1101/288664	2019	Neurological	Uncinate fasciculus radial diusivities	0.027019	17706
904	27005778	2016	Metabolic	Triglycerides in large VLDL	0.027025	21239
2428	28240269	2017	Cell	CA10 - Carbonic anhydrase-related protein 10	0.02772	1000
898	27005778	2016	Metabolic	Total cholesterol in large VLDL	0.027806	21235
4093	29844566	2018	Cognitive	Verbal-numerical reasoning	0.027851	168033
4582	31676860	2019	Neurological	Right inferior parietal	0.028009	21821
2812	28240269	2017	Cell	CST2 - Cystatin-SA	0.028028	1000
1864	17903296	2007	Skeletal	Neck cross-sectional moment of inertia (FBAT, male, adjussted for age)	0.028113	476
3195	31427789	2019	Environment	Average total household income before tax	0.02818	332594
4397	29855537	2018	Reproduction	Menstruation quality of life impact: Increased appetite	0.028217	11348
4039	29906448	2018	Psychiatric	Bipolar disorder	0.028347	74194
922	27005778	2016	Metabolic	Cholesterol esters in medium VLDL	0.028693	19273
2392	28240269	2017	Cell	CRISP3 - Cysteine-rich secretory protein 3	0.028758	1000
4078	30239722	2018	Metabolic	Waist-hip ratio (male)	0.028855	316772
2774	28240269	2017	Cell	DCTN2 - Dynactin subunit 2	0.028863	1000
3396	31427789	2019	Activities	Other sociodemographic factors - Private healthcare	0.028879	128472
3197	31427789	2019	Environment	Length of working week for main job	0.028891	217750
2015	24369049	2014	Psychiatric	Lithium response in Bipolar I patients - Alda Scale of 4 to 5	0.028935	294
3037	28240269	2017	Cell	PRSS2 - Trypsin-2	0.028993	1000
4266	30929738	2019	Respiratory	Asthma (child-onset)	0.029061	314633
4702	BioRxiv: https://doi.org/10.1101/288610	2019	Neurological	Inferior fronto-occipital fasciculus mean diusivities	0.029347	17706
3587	31427789	2019	Activities	Types of physical activity in last 4 weeks: Strenuous sports	0.029442	384450
2989	28240269	2017	Cell	DSC3 - Desmocollin-3	0.029961	1000
3359	31427789	2019	Cardiovascular	Age high blood pressure diagnosed	0.030232	92583
3228	31427789	2019	Psychiatric	Sleep duration	0.030435	384225
4035	30482948	2018	Psychiatric	Alcohol dependency (unrelated individuals)	0.03093	5799
2885	28240269	2017	Cell	HS6ST1 - Heparan-sulfate 6-O-sulfotransferase 1	0.031028	1000
1171	26833246	2016	Metabolic	Body fat percentage	0.031129	100716
3219	31427789	2019	Activities	Time spent watching television (TV)	0.031354	365236
1349	17903299	2007	Metabolic	Plasma Apolipoprotein B level (GEE, multivariate adjusted)	0.031773	997
125	23754948	2013	Metabolic	Body Mass Index (female)	0.031832	72397
4622	31676860	2019	Neurological	Left thalamus proper	0.031921	21821
220	25772697	2015	Immunological	T:%Vd1	0.032193	669
2891	28240269	2017	Cell	NXPH1 - Neurexophilin-1	0.032215	1000
873	27005778	2016	Metabolic	Glycerol	0.032255	20235
4516	31676860	2019	Neurological	Optic chiasm	0.032283	19629
3280	31427789	2019	Mortality	Mother still alive	0.032356	379747
2077	28240269	2017	Cell	FGF10 - Fibroblast growth factor 10	0.032445	1000
3593	31427789	2019	Activities	Mineral and other dietary supplements: Glucosamine	0.032858	385261
1242	17903307	2007	Respiratory	Mean FEV1 from exam 3 and 5 (FBAT, adjusted for multiple covariates)	0.032935	1222
2136	28240269	2017	Cell	MST1R - Macrophage-stimulating protein receptor	0.033089	1000
2796	28240269	2017	Cell	GPI - Glucose-6-phosphate isomerase	0.033096	1000
4700	BioRxiv: https://doi.org/10.1101/288608	2019	Neurological	Fornix (cres) / Stria terminalis mean diusivities	0.033155	17706
4701	BioRxiv: https://doi.org/10.1101/288609	2019	Neurological	Genu of corpus callosum mean diusivities	0.033284	17706
674	24816252	2014	Metabolic	::::X-08402	0.033298	7726
1667	17903293	2007	Metabolic	Aspartate aminotransferase (at exam 2, GEE, adjusted for age and sex)	0.034098	904
2398	28240269	2017	Cell	GNLY - Granulysin	0.0342	1000
879	27005778	2016	Metabolic	Total cholesterol in IDL	0.034281	19273
758	24816252	2014	Metabolic	::::X-12116	0.034496	3039
1963	17903295	2007	Cognitive	Mean MMSE score for exam 5 and 7 (GEE, adjusted for age)	0.034677	1038
797	24816252	2014	Metabolic	::::X-12729	0.034951	1753
4277	30807572	2019	Gastrointestinal	Meconium ileus in cystic fibrosis	0.034967	6770
1882	17903296	2007	Skeletal	Shaft cross-sectional moment of inertia (FBAT, male, adjussted for multivariable)	0.035005	427
2887	28240269	2017	Cell	IL34 - Interleukin-34	0.035179	1000
1058	18057069	2007	Neurological	Amyotrophic lateral sclerosis	0.035612	432
3447	31427789	2019	Metabolic	Impedance measures - Impedance of whole body	0.035828	379792
3485	31427789	2019	Nutritional	Bread type: White	0.03588	372617
1965	17903295	2007	Cognitive	MMSE score (at exam 5, GEE, adjusted for age)	0.036102	1038
995	27989323	2017	Immunological	Interleukin-8 (CXCL8)	0.036132	3526
1900	17903296	2007	Skeletal	Troch Neck BMD (FBAT, male, adjussted for multivariable)	0.036287	495
2613	28240269	2017	Cell	CD84 - SLAM family member 5	0.036629	1000
4113	29403010	2018	Metabolic	Potassium	0.036641	132938
4103	29403010	2018	Hematological	Hemoglobin A1c	0.036872	42790
939	27005778	2016	Metabolic	Total cholesterol in small VLDL	0.037225	21557
4115	29403010	2018	Metabolic	Calcium	0.03725	71701
1206	24688116	2014	Mortality	Longevity (>= 90 yrs vs < 65 yrs)	0.037267	23850
3483	31427789	2019	Nutritional	Milk type used: Soya	0.037487	373135
1836	17903296	2007	Skeletal	Neck width (FBAT, male, adjusted for multivariable)	0.037558	477
115	22982992	2012	Metabolic	Variability of Body Mass Index	0.037945	133154
22	25187353	2014	Immunological	Clozapine-Induced Agranulocytosis/Granulocytopenia	0.038029	1359
4323	30643256	2019	Activities	Life satisfaction (MA GWAMA)	0.038054	80852
1157	22581228	2012	Metabolic	Fasting glucose main effect (adjusted for BMI)	0.038064	58074
4057	27920155	2017	Metabolic	Estimated glomerular filtration rate based on serum creatinine	0.038135	111666
3321	31427789	2019	Activities	Ever had bowel cancer screening	0.038253	380208
931	27005778	2016	Metabolic	Phenylalanine	0.038356	22663
4690	BioRxiv: https://doi.org/10.1101/288598	2019	Neurological	Uncinate fasciculus axial diusivities	0.038485	17706
3863	27863252	2016	Immunological	Platelet count (two-way meta)	0.038496	127127
3226	31427789	2019	Activities	Difference in mobile phone use compared to two years previously	0.038537	319545
4051	28358823	2017	Body Structures	Anterior cruciate ligament rupture (random effect model)	0.038644	99342
3391	31427789	2019	Psychiatric	Ever depressed for a whole week	0.038695	126626
4481	31676860	2019	Neurological	Right inferior parietal	0.03873	19629
4695	BioRxiv: https://doi.org/10.1101/288603	2019	Neurological	Cingulum (cingulate gyrus) mean diusivities	0.038885	17706
434	24816252	2014	Metabolic	Carbohydrate::Aminosugars metabolism::erythronate*	0.039465	7752
3316	31427789	2019	Activities	Frequency of solarium/sunlamp use	0.039548	383447
4311	30661054	2019	Gastrointestinal	Diverticular disease	0.03966	451099
3629	31427789	2019	Environment	Illnesses of father: Stroke	0.039669	355137
3925	28714975	2017	Cardiovascular	Coronary artery disease (SOFT definition including angina)	0.039838	148815
4381	30898391	2019	Neoplasms	Epithelial ovarian cancer (all invasive)	0.040151	7064
3774	31427789	2019	Psychiatric	Traumatic events - Been in aconfiding relationship as an adult	0.040513	123584
110	21378988	2011	Cardiovascular	Coronary artery disease	0.040705	30482
3865	27863252	2016	Immunological	Red cell distribution width (two-way meta)	0.041195	131520
2053	24084763	2013	Neoplasms	Advanced adenoma	0.041831	1406
3588	31427789	2019	Activities	Types of physical activity in last 4 weeks: Light DIY (eg: pruning, watering the lawn)	0.041926	384450
3758	31427789	2019	Psychiatric	Anxiety - Recent easy annoyance or irritability	0.04221	126198
1908	17903297	2007	Neurological	Lateral ventricular volume (FBAT, adjusted for multivariable)	0.042212	705
3418	31427789	2019	Cognitive	Fluid intelligence test - Number of fluid intelligence questions attempted within time limit	0.04222	125935
3298	31427789	2019	Psychiatric	Frequency of unenthusiasm / disinterest in last 2 weeks	0.042248	373833
3585	31427789	2019	Activities	Types of physical activity in last 4 weeks: Walking for pleasure (not as a means of transport)	0.042463	384450
311	25772697	2015	Immunological	CD4nv:%R6+R4-	0.042533	669
3029	28240269	2017	Cell	RB1 - Retinoblastoma-associated protein	0.04259	1000
2905	28240269	2017	Cell	LTA - Lymphotoxin-alpha	0.042632	1000
4712	BioRxiv: https://doi.org/10.1101/288620	2019	Neurological	Uncinate fasciculus mean diusivities	0.04268	17706
1896	17903296	2007	Skeletal	Shaft Section Modulus (FBAT, male, adjussted for multivariable)	0.042866	429
628	24816252	2014	Metabolic	Xenobiotics::Drug::salicylate	0.043009	2374
1041	17903296	2007	Skeletal	Shaft Width (GEE, adjusted for age and sex)	0.043042	1028
1096	21909110	2011	Cardiovascular	Pulse pressure	0.043291	69395
3494	31427789	2019	Nutritional	Coffee type: Ground coffee (include espresso, filter etc)	0.043722	303811
4521	31676860	2019	Neurological	Left thalamus proper	0.043956	19629
4036	30482948	2018	Psychiatric	Alcohol dependency (unrelated genotyped individuals)	0.044026	5799
1087	20385819	2010	Ophthalmological	Age-related Macular Degeneration	0.044033	3307
1998	17658951	2007	Metabolic	Body Mass Index	0.044102	1410
941	27005778	2016	Metabolic	Total lipids in small VLDL	0.044345	19273
967	27005778	2016	Metabolic	Phospholipids in very small VLDL	0.044411	19273
1926	17903297	2007	Neurological	Lateral ventricular volume (FBAT, adjusted for age and sex)	0.04457	705
1502	17903299	2007	Metabolic	Triglycerides (at exam 3, FBAT, adjusted for age and sex)	0.044605	1068
3385	31427789	2019	Psychiatric	Happiness	0.044793	128677
1746	17903292	2007	Metabolic	Urinary albumin excertion in hypertensive enriched sample (at exam 6, FBAT, adjusted for multivariable)	0.045016	532
3590	31427789	2019	Activities	Medication for cholesterol, blood pressure or diabetes: Cholesterol lowering medication	0.045033	176050
1204	24390342	2014	Connective Tissue	Rheumatoid Arthritis	0.045112	103638
2446	28240269	2017	Cell	SERPIND1 - Heparin cofactor 2	0.045301	1000
2996	28240269	2017	Cell	FGFR4 - Fibroblast growth factor receptor 4	0.045444	1000
259	25772697	2015	Immunological	CD8:%TM-like	0.045539	669
1280	17903300	2007	Metabolic	Sagittal diameter by CT (FBAT, adjusted for age and sex)	0.045847	665
552	24816252	2014	Metabolic	Lipid::Lysolipid::2-stearoylglycerophosphocholine*	0.046243	7730
4411	30053915	2018	Cell	Total IgG levels	0.046298	1000
964	27005778	2016	Metabolic	Triglycerides in very large VLDL	0.046417	21548
4744	BioRxiv: https://doi.org/10.1101/288652	2019	Neurological	Fornix (cres) / Stria terminalis radial diusivities	0.046531	17706
942	27005778	2016	Metabolic	Concentration of small VLDL particles	0.046563	19273
3211	31427789	2019	Activities	Frequency of stair climbing in last 4 weeks	0.04674	382731
3793	30804565	2019	Psychiatric	Sleep duration	0.046759	384317
2486	28240269	2017	Cell	KLK7 - Kallikrein-7	0.046868	1000
1331	17903298	2007	Metabolic	Insulin sensitivity (GEE, adjusted for age, sex and BMI)	0.047315	935
1849	17903296	2007	Skeletal	Neck Section Modulus (GEE, male, adjusted for age)	0.047583	478
5	21926972	2011	Psychiatric	Bipolar disorder	0.047613	16731
3606	31427789	2019	Dermatological	Non-cancer illness code, self-reported: eczema/dermatitis	0.047704	289307
900	27005778	2016	Metabolic	Free cholesterol in large VLDL	0.047917	21238
2326	28240269	2017	Cell	CCL23 - Ck-beta-8-1	0.048082	1000
1516	17903299	2007	Metabolic	Triglyceride / High-density lipoprotein cholesterol ratio (at exam 3, FBAT, adjusted for age and sex)	0.048183	1060
2343	28240269	2017	Cell	PRSS1 - Trypsin-1	0.048302	1000
943	27005778	2016	Metabolic	Phospholipids in small VLDL	0.048303	21551
287	25772697	2015	Immunological	CD4:%Treg(73+)	0.049014	669
2001	18193045	2008	Skeletal	Height	0.04914	1410
3753	31427789	2019	Psychiatric	Traumatic events - Repeated disturbing thoughts of stressful experience in past month	0.049286	126635
891	27005778	2016	Metabolic	Phospholipids in large HDL	0.049503	19273
2203	28240269	2017	Cell	IL17F - Interleukin-17F	0.049543	1000
4358	30177863	2018	Gastrointestinal	Diverticular disease	0.049705	409728
1613	17903294	2007	Hematological	von Willebrand Factor (at exam 5, GEE, adjusted for multivariable)	0.049759	883
4515	31676860	2019	Neurological	4th ventricle	0.049854	19629

## Sheet: S9
Table S9. GWAS Atlas PheWAS results for female PTS-f1 locus FAM120A.
atlas ID	PMID	Year	Domain	Trait	P-value	N
3270	31427789	2019	Metabolic	Comparative body size at age 10	6.2214e-25	379749
3795	29942085	2018	Psychiatric	Neuroticism	8.6206e-13	390278
4290	30804566	2019	Neurological	Frequent insomnia symptoms	1.6291e-12	237627
4170	29970889	2018	Psychiatric	Loneliness (MTAG)	2.6339e-12	487647
3990	29500382	2018	Psychiatric	Neuroticism sum score	2.8919e-12	380506
3449	31427789	2019	Metabolic	Impedance measures - Impedance of leg (left)	3.6886e-12	379807
3303	31427789	2019	Psychiatric	Able to confide	4.1891e-12	374820
63	28436984	2017	Reproduction	Age at menarche	4.857e-12	252514
3417	31427789	2019	Psychiatric	Neuroticism score	5.366e-12	312740
3448	31427789	2019	Metabolic	Impedance measures - Impedance of leg (right)	5.8732e-12	379813
4087	29255261	2018	Psychiatric	Neuroticism	1.8101e-11	329821
3452	31427789	2019	Metabolic	Impedance measures - Leg fat percentage (right)	1.9411e-11	379806
4269	30867560	2019	Psychiatric	Neuroticism general factor	4.8932e-11	270059
3456	31427789	2019	Metabolic	Impedance measures - Leg fat percentage (left)	6.7138e-11	379786
4067	30038396	2018	Cognitive	Cognitive performance	6.9097e-11	257828
3797	29942085	2018	Psychiatric	Depressive affect subcluster	2.8666e-10	357957
3798	29942085	2018	Psychiatric	Worry subcluster	3.2309e-10	348219
4066	30038396	2018	Environment	Educational attainment	5.9773e-10	766345
3796	29942085	2018	Psychiatric	Depressive symptoms	7.0279e-10	381455
4171	29970889	2018	Psychiatric	Loneliness	9.084e-10	445024
3187	31427789	2019	Skeletal	Standing height	9.4526e-10	385748
4303	30664634	2019	Metabolic	Legs-leg fat ratio (male)	1.9426e-09	167431
4093	29844566	2018	Cognitive	Verbal-numerical reasoning	2.3889e-09	168033
3487	31427789	2019	Nutritional	Bread type: Wholemeal or wholegrain	2.5179e-09	372617
4280	30804560	2019	Respiratory	FEV1/FVC ratio	3.3518e-09	400102
3785	29942086	2018	Cognitive	Intelligence	4.0016e-09	269867
3862	27863252	2016	Immunological	Platelet distribution width (two-way meta)	6.0127e-09	127171
4001	29500382	2018	Psychiatric	Loneliness, isolation (LONE)	7.343e-09	267190
3232	31427789	2019	Neurological	Sleeplessness / insomnia	7.5214e-09	386078
4284	30804560	2019	Respiratory	FEV1/FVC ratio	9.0191e-09	321047
3294	31427789	2019	Psychiatric	Loneliness, isolation	1.0164e-08	380317
3991	29500382	2018	Psychiatric	Mood swings (MOOD)	1.2944e-08	265382
3284	31427789	2019	Psychiatric	Mood swings	1.5824e-08	377179
4071	BioRxiv: https://doi.org/10.1101/261081	2018	Reproduction	Number of sexual partners	1.8873e-08	370711
3998	29500382	2018	Psychiatric	Tense / 'highly strung' (TENSE)	2.3121e-08	263635
4321	30643256	2019	Psychiatric	Neuroticism (univariate)	2.4337e-08	523783
4688	BioRxiv: https://doi.org/10.1101/288596	2019	Neurological	Superior longitudinal fasciculus axial diusivities	3.2202e-08	17706
3291	31427789	2019	Psychiatric	Tense / 'highly strung'	3.5768e-08	374129
3899	27863252	2016	Immunological	Platelet count (three-way meta)	4.0997e-08	166066
3290	31427789	2019	Psychiatric	Worrier / anxious feelings	4.2085e-08	376411
3271	31427789	2019	Skeletal	Comparative height size at age 10	4.4778e-08	380167
3297	31427789	2019	Psychiatric	Frequency of depressed mood in last 2 weeks	5.034e-08	370017
3997	29500382	2018	Psychiatric	Worrier / anxious feelings (WORRY)	5.7481e-08	264646
4043	30124842	2018	Skeletal	Height	6.5086e-08	693529
4328	30598549	2018	Skeletal	Estimated bone mineral density from heel ultrasounds	8.9368e-08	426824
3307	31427789	2019	Activities	Overall health rating	1.2311e-07	384850
4175	30048462	2018	Skeletal	Heel bone mineral density	1.7996e-07	394929
3431	31427789	2019	Cognitive	Fluid intelligence test - Fluid intelligence score	2.1076e-07	99739
3558	31427789	2019	Activities	Medication for pain relief, constipation, heartburn: Ibuprofen (e.g. Nurofen)	2.7872e-07	382089
3300	31427789	2019	Psychiatric	Frequency of tiredness / lethargy in last 2 weeks	3.749e-07	375053
4293	30718901	2019	Psychiatric	Depression	5.0117e-07	500199
3863	27863252	2016	Immunological	Platelet count (two-way meta)	5.0567e-07	127127
3298	31427789	2019	Psychiatric	Frequency of unenthusiasm / disinterest in last 2 weeks	7.5557e-07	373833
4521	31676860	2019	Neurological	Left thalamus proper	9.2727e-07	19629
90	26604143	2016	Metabolic	Body Mass Index - Child	9.3049e-07	35668
3982	29483656	2018	Psychiatric	Schizophrenia	1.0857e-06	105318
4622	31676860	2019	Neurological	Left thalamus proper	1.1302e-06	21821
3219	31427789	2019	Activities	Time spent watching television (TV)	1.2262e-06	365236
53	27225129	2016	Environment	Educational attainment	1.2771e-06	328917
11	25056061	2014	Psychiatric	Schizophrenia	1.3464e-06	82315
13	24280982	2014	Psychiatric	Schizophrenia vs Bipolar disorder	1.3464e-06	16381
4301	30664634	2019	Metabolic	Arms-arm fat ratio (male)	1.3803e-06	167431
3242	31427789	2019	Nutritional	Fresh fruit intake	1.5023e-06	372901
3349	31427789	2019	Reproduction	Ever used hormone-replacement therapy (HRT) (female)	1.6193e-06	208012
3310	31427789	2019	Activities	Age started wearing glasses or contact lenses	1.6387e-06	332074
3992	29500382	2018	Psychiatric	Miserableness (MIS)	1.8362e-06	267050
4628	31676860	2019	Neurological	Left accumbens area	1.9193e-06	21821
3751	31427789	2019	Psychiatric	Traumatic events - Avoided activities or situations because of previous stressful experience in past month	2.0208e-06	126606
3285	31427789	2019	Psychiatric	Miserableness	3.0745e-06	379907
1178	27992416	2017	Neurological	Insomnia	3.0861e-06	59128
3339	31427789	2019	Reproduction	Age when periods started (menarche) (female)	3.1501e-06	202636
3256	31427789	2019	Nutritional	Coffee intake	3.2415e-06	358093
3898	27863252	2016	Immunological	Platelet distribution width (three-way meta)	3.4684e-06	164433
4068	BioRxiv: https://doi.org/10.1101/261081	2018	Activities	Automobile speeding propensity	3.8761e-06	404291
3427	31427789	2019	Cognitive	Fluid intelligence test - FI4 : positional arithmetic	3.9561e-06	98875
3786	30804565	2019	Neurological	Insomnia	4.4191e-06	386533
4527	31676860	2019	Neurological	Left accumbens area	5.1351e-06	19629
3287	31427789	2019	Psychiatric	Sensitivity / hurt feelings	5.5385e-06	375272
3774	31427789	2019	Psychiatric	Traumatic events - Been in aconfiding relationship as an adult	6.4302e-06	123584
3579	31427789	2019	Social Interactions	Social support - Leisure/social activities: Adult education class	6.9521e-06	385280
3299	31427789	2019	Psychiatric	Frequency of tenseness / restlessness in last 2 weeks	7.8297e-06	371869
3994	29500382	2018	Psychiatric	Sensitivity / hurt feelings (HURT)	8.3971e-06	264144
4311	30661054	2019	Gastrointestinal	Diverticular disease	9.647e-06	451099
3304	31427789	2019	Reproduction	Age first had sexual intercourse	9.6802e-06	339614
4038	29906448	2018	Psychiatric	Schizophrenia	1.0049e-05	87491
3236	31427789	2019	Psychiatric	Past tobacco smoking	1.0152e-05	355594
3240	31427789	2019	Nutritional	Cooked vegetable intake	1.0446e-05	374858
3754	31427789	2019	Psychiatric	Traumatic events - Felt very upset when reminded of stressful expresince in past month	1.3076e-05	126627
4254	30952852	2019	Psychiatric	Sleep duration (SD)	1.557e-05	84441
3897	27863252	2016	Immunological	Plateletcrit (three-way meta)	1.6892e-05	164339
4358	30177863	2018	Gastrointestinal	Diverticular disease	1.7331e-05	409728
4014	29700475	2018	Psychiatric	Major depressive disorder	1.8129e-05	173005
4305	30664634	2019	Metabolic	Trunk-trunk fat ratio (male)	1.829e-05	167431
3318	31427789	2019	Metabolic	Weight change compared with 1 year ago	1.8562e-05	380042
3573	31427789	2019	Neurological	Pain type(s) experienced in last month: Stomach or abdominal pain	2.1537e-05	385698
4040	29906448	2018	Psychiatric	Schizophrenia/Bipolar disorder	2.241e-05	107620
3412	31427789	2019	Skeletal	Sitting height	2.2473e-05	385393
3455	31427789	2019	Metabolic	Impedance measures - Leg predicted mass (right)	2.2969e-05	379793
4534	31676860	2019	Neurological	Right thalamus proper	2.5791e-05	19629
3454	31427789	2019	Metabolic	Impedance measures - Leg fat-free mass (right)	2.7009e-05	379793
3409	31427789	2019	Environment	Education - Qualifications	2.7311e-05	318526
4635	31676860	2019	Neurological	Right thalamus proper	3.05e-05	21821
3741	31427789	2019	Psychiatric	Depression - Professional informed about depression	3.1438e-05	71538
3289	31427789	2019	Psychiatric	Nervous feelings	3.1469e-05	376368
3996	29500382	2018	Psychiatric	Nervous feelings (NERV-FEEL)	3.6129e-05	264858
3190	31427789	2019	Mortality	Number of self-reported non-cancer illnesses	3.6295e-05	386581
4070	BioRxiv: https://doi.org/10.1101/261081	2018	Psychiatric	Ever smoker	3.843e-05	518633
4073	BioRxiv: https://doi.org/10.1101/261081	2018	Activities	General risk tolerance	3.9254e-05	466571
3441	31427789	2019	Metabolic	Impedance measures - Body fat percentage	3.9526e-05	379615
3485	31427789	2019	Nutritional	Bread type: White	4.4329e-05	372617
3654	31427789	2019	Psychiatric	Smoking status: Never	5.3504e-05	384964
4733	BioRxiv: https://doi.org/10.1101/288641	2019	Neurological	Sagittal stratum mode of anisotropy	5.4822e-05	17706
4077	30239722	2018	Metabolic	Waist-hip ratio	5.5859e-05	697734
3428	31427789	2019	Cognitive	Fluid intelligence test - FI5 : family relationship calculation	7.7735e-05	96979
3366	31427789	2019	Reproduction	Age at menopause (last menstrual period) (female)	8.0018e-05	119160
3288	31427789	2019	Psychiatric	Fed-up feelings	8.0113e-05	378357
3761	31427789	2019	Psychiatric	Depression - Recent trouble concentrating on things	8.1379e-05	126633
3296	31427789	2019	Psychiatric	Risk taking	0.00010206	372651
4673	BioRxiv: https://doi.org/10.1101/288581	2019	Neurological	Cingulum (cingulate gyrus) axial diusivities	0.00010418	17706
4671	BioRxiv: https://doi.org/10.1101/288579	2019	Neurological	Average across all tracts axial diusivities	0.00010466	17706
3902	27863252	2016	Immunological	Reticulocyte count (three-way meta)	0.00011998	170641
3853	27863252	2016	Immunological	Monocyte count (two-way meta)	0.00012863	131544
3230	31427789	2019	Psychiatric	Morning/evening person (chronotype)	0.00014349	345148
3574	31427789	2019	Neurological	Pain type(s) experienced in last month: Hip pain	0.00015006	385698
3789	30804565	2019	Psychiatric	Morningness	0.00015088	345552
3846	27863252	2016	Immunological	High light scatter reticulocyte count (two-way meta)	0.00015326	130517
4112	29403010	2018	Metabolic	Sodium	0.00015635	127304
3213	31427789	2019	Activities	Duration walking for pleasure	0.00016053	275181
3995	29500382	2018	Psychiatric	Fed-up feelings (FED_UP)	0.00017345	266208
4545	31676860	2019	Neurological	Total brain volume	0.00017471	19629
3769	31427789	2019	Psychiatric	Anxiety - Recent restlessness	0.00017831	126513
4684	BioRxiv: https://doi.org/10.1101/288592	2019	Neurological	Retrolenticular part of internal capsule axial diusivities	0.00017966	17706
3773	31427789	2019	Psychiatric	Anxiety - Recent worrying too much about different things	0.00018687	126284
61	25231870	2014	Reproduction	Age at menarche	0.00019072	132989
3868	27863252	2016	Immunological	White blood cell count (two-way meta)	0.00019563	131969
4025	29895819	2018	Dermatological	Excessive sweating	0.0001965	4538
3903	27863252	2016	Immunological	Reticulocyte fraction of red cells (three-way meta)	0.00020485	170690
3725	31427789	2019	Psychiatric	Frequency of drinking alcohol	0.00020519	126656
3856	27863252	2016	Immunological	Myeloid white cell count (two-way meta)	0.00021116	130268
3749	31427789	2019	Psychiatric	Traumatic events - Someone to take to doctor when needed as a child	0.0002144	125985
3866	27863252	2016	Immunological	Reticulocyte count (two-way meta)	0.00022068	130388
4363	29899525	2018	Activities	Strenuous sports or other exercises	0.00022978	350492
3559	31427789	2019	Activities	Medication for pain relief, constipation, heartburn: Paracetamol	0.00023034	382089
210	28604731	2017	Neurological	Insomnia	0.00023159	113006
1074	19729612	2009	Immunological	Serum levels of soluble E-selectin with T1D	0.00024208	685
4710	BioRxiv: https://doi.org/10.1101/288618	2019	Neurological	Superior longitudinal fasciculus mean diusivities	0.00025423	17706
3286	31427789	2019	Psychiatric	Irritability	0.00026403	369232
4294	30696823	2019	Psychiatric	Chronotype	0.00027359	449732
3728	31427789	2019	Psychiatric	Anxiety - Ever worried more than most people would in similar situation	0.00027383	106215
3763	31427789	2019	Psychiatric	Depression - Recent feelings of depression	0.00028854	126384
3399	31427789	2019	Ear, Nose, Throat	Tinnitus	0.00029307	126851
4641	31676860	2019	Neurological	Right accumbens area	0.00029496	21821
3680	31427789	2019	Endocrine	Diagnoses - main ICD10: N39 Other disorders of urinary system	0.00029595	300791
3503	31427789	2019	Dermatological	Male-specific factors - Hair/balding pattern: Pattern 4	0.00029635	176380
4230	31015401	2019	Environmental	Opioids	0.00030281	78808
3301	31427789	2019	Psychiatric	Seen doctor (GP) for nerves, anxiety, tension or depression	0.00030643	383771
3993	29500382	2018	Psychiatric	Irritability (IRR)	0.00032422	260369
4295	30696823	2019	Psychiatric	Morning person (binary)	0.00038875	403195
3191	31427789	2019	Activities	Number of treatments/medications taken	0.00039977	386581
3765	31427789	2019	Psychiatric	Anxiety - Recent feelings of foreboding	0.0004066	126179
4646	31676860	2019	Neurological	Total brain volume	0.0004131	21821
3768	31427789	2019	Psychiatric	Anxiety - Recent trouble relaxing	0.00043725	126422
4307	30664745	2019	Skeletal	Osteoarthritis	0.00044612	455221
3714	31427789	2019	Mortality	Diagnoses - secondary ICD10: Z90 Acquired absence of organs, not elsewhere classified	0.00046076	244890
3319	31427789	2019	Respiratory	Wheeze or whistling in the chest in last year	0.00046548	379150
2070	28240269	2017	Cell	C5 - Complement C5	0.00047796	1000
4540	31676860	2019	Neurological	Right accumbens area	0.00048249	19629
3184	23504502	2013	Neoplasms	Esophageal squamous cell carcinoma	0.00049995	4053
3400	31427789	2019	Ear, Nose, Throat	Noisy workplace	0.00050061	128091
3619	31427789	2019	Activities	Treatment/medication code: ibuprofen	0.0005285	280443
3855	27863252	2016	Immunological	Mean platelet volume (two-way meta)	0.00057222	127230
3882	27863252	2016	Immunological	High light scatter reticulocyte count (three-way meta)	0.0005779	170761
3841	27863252	2016	Immunological	Granulocyte count (two-way meta)	0.00061259	130875
56	27089181	2016	Psychiatric	Depressive symptoms	0.00062916	161460
3788	30804565	2019	Neurological	Insomnia (female)	0.00066792	177817
3845	27863252	2016	Immunological	High light scatter percentage of red cells (two-way meta)	0.00068937	130538
563	24816252	2014	Metabolic	Lipid::Monoacylglycerol::1-oleoylglycerol (1-monoolein)	0.00069524	5717
2860	28240269	2017	Cell	C5 C6 - Complement C5b-C6 complex	0.00070062	1000
3429	31427789	2019	Cognitive	Fluid intelligence test - FI6 : conditional arithmetic	0.00070184	87471
3295	31427789	2019	Psychiatric	Guilty feelings	0.00071239	376361
3836	27863252	2016	Immunological	Sum basophil neutrophil count (two-way meta)	0.00072818	131031
4002	29500382	2018	Psychiatric	Guilty feelings (GUILT)	0.00076347	265139
1275	17903308	2007	Psychiatric	Epworth Sleepiness Scale (GEE, adjusted for age, sex, BMI, usual sleep duration and additional self-reported sleeping disorder)	0.00076748	721
3861	27863252	2016	Immunological	Plateletcrit (two-way meta)	0.00081081	127033
3476	31427789	2019	Activities	Own or rent accommodation lived in: Own outright (by you or someone in your household)	0.00086764	383032
3447	31427789	2019	Metabolic	Impedance measures - Impedance of whole body	0.0010591	379792
3258	31427789	2019	Nutritional	Water intake	0.0010672	357000
4114	29403010	2018	Metabolic	Chloride	0.001111	126402
3313	31427789	2019	Ear, Nose, Throat	Hearing difficulty/problems	0.0011124	370713
4095	28416822	2017	Cardiovascular	Atrial Fibrillation	0.0011613	36792
3867	27863252	2016	Immunological	Reticulocyte fraction of red cells (two-way meta)	0.0012637	130404
3332	31427789	2019	Activities	Taking other prescription medications	0.0013401	385236
4079	30239722	2018	Metabolic	Waist-hip ratio (female)	0.0013488	381152
3791	30804565	2019	Psychiatric	Ease of getting up in the morning	0.001351	385949
3229	31427789	2019	Psychiatric	Getting up in morning	0.0014607	385494
4228	31015401	2019	Environmental	Anti-inflammatory and antirheumatic products, non-steroids	0.0014621	164520
3881	27863252	2016	Immunological	High light scatter percentage of red cells (three-way meta)	0.0014725	170763
2567	28240269	2017	Cell	CPB2 - Carboxypeptidase B2	0.0014773	1000
3458	31427789	2019	Metabolic	Impedance measures - Leg fat-free mass (left)	0.001514	379766
4011	29662059	2018	Psychiatric	Broad depression	0.0015309	322580
3308	31427789	2019	Mortality	Long-standing illness, disability or infirmity	0.0015427	377498
3775	31427789	2019	Psychiatric	Traumatic events - Able to pay rent/morgage as an adult	0.0015466	124944
3770	31427789	2019	Psychiatric	Depression - Trouble falling or staying asleep. or sleeping too much	0.0015478	126545
10	23974872	2013	Psychiatric	Schizophrenia	0.0015621	32143
3585	31427789	2019	Activities	Types of physical activity in last 4 weeks: Walking for pleasure (not as a means of transport)	0.0015671	384450
3568	31427789	2019	Psychiatric	Why stopped smoking: Health precaution	0.0017247	94509
4080	30239722	2018	Metabolic	Waist-hip ratio (adjusted for BMI)	0.0017332	694649
3363	31427789	2019	Reproduction	Age started hormone-replacement therapy (HRT) (female)	0.0017374	72773
3891	27863252	2016	Immunological	Mean platelet volume (three-way meta)	0.0017632	164454
3756	31427789	2019	Psychiatric	Mental distress - Ever suffered mental distress preventing usual activities	0.0017705	125147
4629	31676860	2019	Neurological	Left ventral DC	0.0017891	21821
59	23358156	2014	Cognitive	Childhood IQ	0.0018308	12441
3857	27863252	2016	Immunological	Sum neutrophil eosinophil count (two-way meta)	0.0019042	131409
3859	27863252	2016	Immunological	Neutrophil count (two-way meta)	0.0019049	131564
564	24816252	2014	Metabolic	Lipid::Monoacylglycerol::1-palmitoylglycerol (1-monopalmitin)	0.001923	7429
4528	31676860	2019	Neurological	Left ventral DC	0.0019617	19629
4727	BioRxiv: https://doi.org/10.1101/288635	2019	Neurological	Posterior thalamic radiation (include optic radiation) mode of anisotropy	0.0020038	17706
995	27989323	2017	Immunological	Interleukin-8 (CXCL8)	0.0020372	3526
3502	31427789	2019	Dermatological	Male-specific factors - Hair/balding pattern: Pattern 3	0.0020539	176380
386	24816252	2014	Metabolic	Amino acid::Histidine metabolism::3-methylhistidine	0.0020639	5885
3459	31427789	2019	Metabolic	Impedance measures - Leg predicted mass (left)	0.0020801	379761
4344	30531941	2018	Psychiatric	Sleep sedentary (conditioning sex and BMI)	0.002087	91105
4076	30239722	2018	Metabolic	Body Mass Index (female)	0.002094	434794
3586	31427789	2019	Activities	Types of physical activity in last 4 weeks: Other exercises (eg: swimming, cycling, keep fit, bowling)	0.0022271	384450
3480	31427789	2019	Nutritional	Milk type used: Full cream	0.0022355	373135
1799	17903306	2007	Cardiovascular	High frequency power HRV (cohort exam 18 offsprint exam 3, GEE, adjusted for age and HR)	0.0022645	747
3581	31427789	2019	Activities	Types of transport used (excluding work): Car/motor vehicle	0.0022752	384551
3317	31427789	2019	Environment	Falls in the last year	0.0023495	385553
3589	31427789	2019	Activities	Types of physical activity in last 4 weeks: Heavy DIY (eg: weeding, lawn mowing, carpentry, digging)	0.0023909	384450
4706	BioRxiv: https://doi.org/10.1101/288614	2019	Neurological	Retrolenticular part of internal capsule mean diusivities	0.0023998	17706
3570	31427789	2019	Neurological	Pain type(s) experienced in last month: Headache	0.0024512	385698
1179	27992416	2017	Neurological	Insomnia (male)	0.0024668	28683
1453	17903299	2007	Metabolic	Low-density lipoprotein cholesterol (at exam 6, GEE, adjusted for age and sex)	0.0024779	1056
2739	28240269	2017	Cell	IGHE IGK@ IGL@ - Immunoglobulin E	0.0026835	1000
3468	31427789	2019	Metabolic	Impedance measures - Trunk fat percentage	0.0027466	379600
612	24816252	2014	Metabolic	Xenobiotics::Benzoate metabolism::2-hydroxyhippurate (salicylurate)	0.0027622	2592
3274	31427789	2019	Dermatological	Ease of skin tanning	0.0027835	378364
3083	28240269	2017	Cell	PRLR - Prolactin receptor	0.0028056	1000
3264	31427789	2019	Psychiatric	Average weekly beer plus cider intake	0.0028991	274556
4624	31676860	2019	Neurological	Left putamen	0.0029589	21821
4000	29500382	2018	Psychiatric	Suffer from 'nerves' (SUF-NERV)	0.0030325	262321
4074	30239722	2018	Metabolic	Body Mass Index	0.003165	806834
4523	31676860	2019	Neurological	Left putamen	0.0032016	19629
4541	31676860	2019	Neurological	Right ventral DC	0.0034471	19629
4695	BioRxiv: https://doi.org/10.1101/288603	2019	Neurological	Cingulum (cingulate gyrus) mean diusivities	0.003482	17706
209	28530673	2017	Cognitive	Intelligence	0.0037651	78308
2728	28240269	2017	Cell	HSPA1A - Heat shock 70 kDa protein 1A/1B	0.0037735	1000
992	27989323	2017	Immunological	Interleukin-5	0.0037847	3364
656	24816252	2014	Metabolic	::::X-03088	0.003919	7474
12	24280982	2014	Psychiatric	Schizophrenia/Bipolar disorder	0.0040138	39202
3470	31427789	2019	Metabolic	Impedance measures - Trunk fat-free mass	0.0041461	379507
3753	31427789	2019	Psychiatric	Traumatic events - Repeated disturbing thoughts of stressful experience in past month	0.0041632	126635
80	22504420	2012	Skeletal	Femoral Neck BMD	0.0042754	32961
4642	31676860	2019	Neurological	Right ventral DC	0.004293	21821
4637	31676860	2019	Neurological	Right putamen	0.0043392	21821
3471	31427789	2019	Metabolic	Impedance measures - Trunk predicted mass	0.0043504	379469
3293	31427789	2019	Psychiatric	Suffer from 'nerves'	0.0044173	372273
3373	31427789	2019	Neurological	Knee pain for 3+ months	0.0045324	81142
3762	31427789	2019	Psychiatric	Anxiety - Recent inability to stop or control worying	0.0045429	126300
4536	31676860	2019	Neurological	Right putamen	0.00464	19629
4693	BioRxiv: https://doi.org/10.1101/288601	2019	Neurological	Average across all tracts mean diusivities	0.0046952	17706
78	22504420	2012	Skeletal	Femoral Neck BMD (males)	0.0048701	32961
3444	31427789	2019	Metabolic	Impedance measures - Whole body water mass	0.0049977	379835
3443	31427789	2019	Metabolic	Impedance measures - Whole body fat-free mass	0.0050273	379804
4318	30649302	2019	Reproduction	Anti-Mullerian hormone	0.0051265	3344
1260	17903307	2007	Respiratory	Residual from predicted FEF25-75/FVC for latest exam (FBAT, adjusted for multiple covariates)	0.00517	1212
1801	17903306	2007	Cardiovascular	Low/High frequency power HRV (cohort exam 18 offsprint exam 3, GEE, adjusted for age and HR)	0.0051811	747
2322	28240269	2017	Cell	CTLA4 - Cytotoxic T-lymphocyte protein 4	0.0053657	1000
1250	17903307	2007	Respiratory	Percent predicted FEF25-75/FVC for latest exam (FBAT, adjusted for multiple covariates)	0.005383	1212
3889	27863252	2016	Immunological	Monocyte count (three-way meta)	0.0055796	170721
290	25772697	2015	Immunological	CD4:%Act(DR+)	0.0057628	669
4689	BioRxiv: https://doi.org/10.1101/288597	2019	Neurological	Sagittal stratum axial diusivities	0.0057698	17706
4343	30531941	2018	Psychiatric	Sleep sedentary	0.0058654	91105
1197	25027320	2014	Psychiatric	Cerebrospinal fluid levels of amyloid-beta 1-42	0.0061794	363
3410	31427789	2019	Mortality	Interpolated Year when non-cancer illness first diagnosed	0.0062144	277734
4645	31676860	2019	Neurological	White matter	0.006225	21821
4453	31676860	2019	Neurological	Left lateral occipital	0.0062592	19629
743	24816252	2014	Metabolic	::::X-11876	0.0063528	4965
3411	31427789	2019	Mortality	Interpolated Age of participant when non-cancer illness first diagnosed	0.0065075	277734
1369	17903299	2007	Metabolic	Total cholesterol (at exam 6, GEE, adjusted for age and sex)	0.0065163	1069
4232	31015401	2019	Environmental	Anilides	0.0067164	179810
3575	31427789	2019	Neurological	Pain type(s) experienced in last month: Knee pain	0.0068315	385698
1180	27992416	2017	Neurological	Insomnia (female)	0.0070321	30445
673	24816252	2014	Metabolic	::::X-07765	0.0071018	2170
1273	17903308	2007	Psychiatric	Epworth Sleepiness Scale (GEE, adjusted for age, sex, BMI and usual sleep duration)	0.0071754	721
212	28604731	2017	Neurological	Insomnia (female)	0.0072083	59367
3222	31427789	2019	Activities	Drive faster than motorway speed limit	0.0072258	349848
4329	30598549	2018	Body Structures	Fractures	0.0072776	426795
3234	31427789	2019	Psychiatric	Daytime dozing / sleeping (narcolepsy)	0.0072844	384879
4018	29848360	2018	Skeletal	Systemic Lupus Erythematosus	0.0074188	10995
2923	28240269	2017	Cell	ITIH4 - Inter-alpha-trypsin inhibitor heavy chain H4	0.0075102	1000
4701	BioRxiv: https://doi.org/10.1101/288609	2019	Neurological	Genu of corpus callosum mean diusivities	0.007636	17706
3652	31427789	2019	Environment	Illnesses of siblings: Diabetes	0.0077162	309116
4681	BioRxiv: https://doi.org/10.1101/288589	2019	Neurological	Posterior corona radiata axial diusivities	0.0077934	17706
4201	31217584	2019	Metabolic	Body Mass Index	0.0078117	49335
2470	28240269	2017	Cell	CA6 - Carbonic anhydrase 6	0.0078514	1000
583	24816252	2014	Metabolic	Nucleotide::Purine metabolism, adenine containing::N1-methyladenosine	0.0078522	7813
3755	31427789	2019	Psychiatric	Mental distress - Ever sought or received professional help for mental distress	0.0079896	126402
40	27046643	2016	Cognitive	Reaction time	0.0081295	111483
3398	31427789	2019	Muscular	Leg pain on walking	0.0082108	128030
3979	28869591	2017	Skeletal	Estimated BMD	0.0082959	142487
3945	28898252	2017	Metabolic	HbA1c	0.0083585	8874
196	26831199	2016	Metabolic	Estimated glomerular filtration rate based on serum creatinine	0.0085488	16474
55	27089181	2016	Psychiatric	Neuroticism	0.0086301	170911
3351	31427789	2019	Mortality	Had other major operations	0.008742	206807
3482	31427789	2019	Nutritional	Milk type used: Skimmed	0.0087709	373135
3918	28334899	2017	Metabolic	High-density lipoprotein cholesterol	0.0088629	34374
1809	17903306	2007	Cardiovascular	Total power HRV (cohort exam 18 offsprint exam 3, GEE, adjusted for age and HR)	0.0089166	747
3315	31427789	2019	Activities	Use of sun/uv protection	0.0089604	383659
4735	BioRxiv: https://doi.org/10.1101/288643	2019	Neurological	Anterior corona radiata radial diusivities	0.0089923	17706
834	24816252	2014	Metabolic	Peptide::Dipeptide::X-14205--alpha-glutamyltyrosine	0.0091626	1789
4438	30053915	2018	Cell	Helicobacter pylori IgG levels	0.0092301	175
3787	30804565	2019	Neurological	Insomnia (male)	0.0093468	208716
260	25772697	2015	Immunological	CD8:%TE	0.0094728	669
3402	31427789	2019	Cognitive	Fluid intelligence test - FI3 : word interpolation	0.0096451	124929
2127	28240269	2017	Cell	IL1RAP - Interleukin-1 Receptor accessory protein	0.0097619	1000
3539	31427789	2019	Activities	Reason for glasses/contact lenses: For short-sightedness, i.e. only or mainly for distance viewing such as driving, cinema etc (called 'myopia')	0.009776	78647
3198	31427789	2019	Environment	Frequency of travelling from home to job workplace	0.0097981	216647
2573	28240269	2017	Cell	DKK1 - Dickkopf-related protein 1	0.0098124	1000
3588	31427789	2019	Activities	Types of physical activity in last 4 weeks: Light DIY (eg: pruning, watering the lawn)	0.0098178	384450
3413	31427789	2019	Cognitive	Fluid intelligence score	0.0099292	125935
567	24816252	2014	Metabolic	Lipid::Sphingolipid::palmitoyl sphingomyelin	0.0099944	7814
2072	28240269	2017	Cell	BDNF - Brain-derived neurotrophic factor	0.010117	1000
3343	31427789	2019	Reproduction	Age at first live birth (female)	0.010264	141051
3302	31427789	2019	Psychiatric	Seen a psychiatrist for nerves, anxiety, tension or depression	0.010469	384700
4732	BioRxiv: https://doi.org/10.1101/288640	2019	Neurological	Superior longitudinal fasciculus mode of anisotropy	0.010548	17706
3453	31427789	2019	Metabolic	Impedance measures - Leg fat mass (right)	0.010701	379802
2951	28240269	2017	Cell	FGA FGB FGG - D-dimer	0.010719	1000
4387	30898391	2019	Neoplasms	Epithelial ovarian cancer (Clear cell)	0.011089	4361
4745	BioRxiv: https://doi.org/10.1101/288653	2019	Neurological	Genu of corpus callosum radial diusivities	0.011104	17706
2236	28240269	2017	Cell	FRZB - Secreted frizzled-related protein 3	0.011158	1000
45	28194004	2018	Psychiatric	Self-reported tiredness	0.011327	108976
4686	BioRxiv: https://doi.org/10.1101/288594	2019	Neurological	Superior corona radiata axial diusivities	0.011381	17706
3628	31427789	2019	Environment	Illnesses of father: Heart disease	0.011454	355137
4130	29403010	2018	Immunological	Neutrophil count	0.011646	62076
3457	31427789	2019	Metabolic	Impedance measures - Leg fat mass (left)	0.01171	379783
1256	17903307	2007	Respiratory	Percent predicted FEV1/FVC for latest exam (FBAT, adjusted for multiple covariates)	0.011789	1217
1459	17903299	2007	Metabolic	Large low-density lipoprotein by NMR (at exam 4, GEE, adjusted for age and sex)	0.011989	851
1266	17903307	2007	Respiratory	Residual from predicted FEV1/FVC for latest exam (FBAT, adjusted for multiple covariates)	0.01199	1217
1274	17903308	2007	Psychiatric	Epworth Sleepiness Scale (FBAT, adjusted for age, sex, BMI, usual sleep duration and additional self-reported sleeping disorder)	0.012002	721
700	24816252	2014	Metabolic	Amino acid::Phenylalanine & tyrosine metabolism::X-11423--O-sulfo-L-tyrosine	0.012051	7765
4314	30643251	2019	Psychiatric	Ever smoked regulary	0.012165	262990
1271	17903308	2007	Psychiatric	Epworth Sleepiness Scale (GEE, adjusted for age, sex and BMI)	0.012175	721
4554	31676860	2019	Neurological	Left lateral occipital	0.012192	21821
468	24816252	2014	Metabolic	Lipid::Bile acid metabolism::glycodeoxycholate	0.012356	1477
1122	27918534	2017	Metabolic	Pericardial adipose tissue volume (adjusted for height and weight, female)	0.012541	6362
4009	29559693	2018	Skeletal	Osteoarthritis of hip or knee (hospital diagnosed)	0.012611	32970
4626	31676860	2019	Neurological	Left hippocampus	0.012693	21821
3960	28990592	2017	Reproduction	Gestational weight gain (maternal, total)	0.012888	10555
3699	31427789	2019	Gastrointestinal	Diagnoses - secondary ICD10: K57 Diverticular disease of intestine	0.012904	244890
371	24816252	2014	Metabolic	Amino acid::Cysteine, methionine, SAM, taurine metabolism::2-hydroxybutyrate (AHB)	0.012989	7815
2066	28240269	2017	Cell	PROK1 - Prokineticin-1	0.01309	1000
3957	28979981	2017	Psychiatric	Antisocial behavior	0.01328	16400
4544	31676860	2019	Neurological	White matter	0.013281	19629
1264	17903307	2007	Respiratory	Residual from predicted FVC for latest exam (FBAT, adjusted for multiple covariates)	0.013314	1217
996	27989323	2017	Immunological	Interleukin-9	0.01351	3634
4006	29559693	2018	Skeletal	Osteoarthritis (hospital diagnosed)	0.013864	50508
3552	31427789	2019	Respiratory	Blood clot, DVT, bronchitis, emphysema, asthma, rhinitis, eczema, allergy diagnosed by doctor: Asthma	0.013866	385822
4691	BioRxiv: https://doi.org/10.1101/288599	2019	Neurological	Anterior corona radiata mean diusivities	0.013941	17706
3365	31427789	2019	Neurological	Back pain for 3+ months	0.014244	97524
3391	31427789	2019	Psychiatric	Ever depressed for a whole week	0.014507	126626
3914	28073927	2017	Ophthalmological	Disc area	0.014566	29811
3499	31427789	2019	Dermatological	Hair colour (natural, before greying): Black	0.014638	385603
89	22504419	2012	Skeletal	Infant head circumference	0.014742	10678
1457	17903299	2007	Metabolic	Large low-density lipoprotein by NMR (at exam 4, GEE, adjusted for multivariable)	0.014815	851
1120	27918534	2017	Metabolic	Pericardial adipose tissue volume (adjusted for height and weight)	0.015155	12204
1254	17903307	2007	Respiratory	Percent predicted FVC for latest exam (FBAT, adjusted for multiple covariates)	0.015343	1217
4168	29891935	2018	Ophthalmological	Open-angle glaucoma (fixed-effect model)	0.015574	176890
2438	28240269	2017	Cell	CST6 - Cystatin-M	0.015616	1000
4657	BioRxiv: https://doi.org/10.1101/288565	2019	Neurological	Genu of corpus callosum fractional anisotropy	0.015623	17706
3675	31427789	2019	Gastrointestinal	Diagnoses - main ICD10: K80 Cholelithiasis	0.015634	300791
3231	31427789	2019	Psychiatric	Nap during day	0.015674	386124
4449	31676860	2019	Neurological	Left fusiform	0.01571	19629
2817	28240269	2017	Cell	CRP - C-reactive protein	0.015786	1000
3572	31427789	2019	Neurological	Pain type(s) experienced in last month: Back pain	0.01581	385698
3218	31427789	2019	Activities	Time spent outdoors in winter	0.016019	304316
4082	30239722	2018	Metabolic	Waist-hip ratio (adjusted for BMI, female)	0.016174	379501
1796	17903306	2007	Cardiovascular	RR interval (female, cohort exam 11 offspring exam 1, FBAT, adjusted for age nad RR)	0.016368	1051
3520	31427789	2019	Environment	Current employment status: Retired	0.016425	385138
2342	28240269	2017	Cell	RETN - Resistin	0.016569	1000
1811	17903306	2007	Cardiovascular	Very low frequency power HRV (cohort exam 18 offsprint exam 3, GEE, adjusted for age and HR)	0.01663	747
3205	31427789	2019	Activities	Duration of walks	0.016672	330974
3956	28957384	2017	Body Structures	Ankle injury (random effect)	0.016699	99340
835	24816252	2014	Metabolic	Peptide::Dipeptide::X-14208--phenylalanylserine	0.016763	2455
1220	25607358	2015	Neurological	Mean Amygdala	0.016812	13171
1071	16775037	2006	Endocrine	Diabetic Nephropathy in Type 1 Diabetes	0.017069	1889
2043	27329760	2016	Psychiatric	Bipolar disorder	0.017325	34950
2219	28240269	2017	Cell	ANGPT1 - Angiopoietin-1	0.017374	1000
1387	17903299	2007	Metabolic	Total cholesterol / High-density lipoprotein cholesterol ratio (at exam 7, GEE, adjusted for age and sex)	0.017528	1060
1800	17903306	2007	Cardiovascular	Low/High frequency power HRV (cohort exam 18 offsprint exam 3, FBAT, adjusted for age and HR)	0.017592	747
3201	31427789	2019	Environment	Job involves heavy manual or physical work	0.01763	220789
4007	29559693	2018	Skeletal	Osteoarthritis of hip (hospital diagnosed)	0.017883	11989
2943	28240269	2017	Cell	WNT7A - Protein Wnt-7a	0.017902	1000
3605	31427789	2019	Respiratory	Non-cancer illness code, self-reported: hayfever/allergic rhinitis	0.01793	289307
3185	31427789	2019	Metabolic	Waist circumference	0.018048	385932
1473	17903299	2007	Metabolic	Mean total cholesterol from exam 1-7 (GEE, adjusted for multivariable)	0.018166	1087
2934	28240269	2017	Cell	NTRK2 - BDNF/NT-3 growth factors receptor	0.018187	1000
3864	27863252	2016	Immunological	Red blood cell count (two-way meta)	0.018223	132690
1233	17903308	2007	Psychiatric	Usual weekday bedtime (GEE, adjusted for age, sex and BMI)	0.018309	738
3460	31427789	2019	Metabolic	Impedance measures - Arm fat percentage (right)	0.018449	379752
541	24816252	2014	Metabolic	Lipid::Lysolipid::1-oleoylglycerophosphoethanolamine	0.018484	7749
1475	17903299	2007	Metabolic	Mean total cholesterol from exam 1-7 (GEE, adjusted for age and sex)	0.018499	1087
1718	17903292	2007	Endocrine	Mean thyroid stimulation hormone from exam 3 and 4 (FBAT, adjusted for age and sex)	0.018703	810
2083	28240269	2017	Cell	APCS - Serum amyloid P-component	0.018884	1000
3954	28957384	2017	Body Structures	Ankle injury (fixed effect)	0.018939	99340
2221	28240269	2017	Cell	BCAM - Basal Cell Adhesion Molecule	0.018953	1000
2176	28240269	2017	Cell	POR - NADPH--cytochrome P450 reductase	0.019117	1000
250	25772697	2015	Immunological	CD39 on CD4 T	0.019186	669
686	24816252	2014	Metabolic	::::X-10510	0.019228	7792
3497	31427789	2019	Dermatological	Hair colour (natural, before greying): Light brown	0.019364	385603
3923	28613276	2017	Cardiovascular	Heart rate variability (RMSSD)	0.019592	26785
2155	28240269	2017	Cell	C3 - Complement C3b, inactivated	0.019715	1000
2062	28240269	2017	Cell	CCL27 - C-C motif chemokine 27	0.019925	1000
3743	31427789	2019	Psychiatric	Depression - Feelings of worthlessness during worst period of depression	0.019967	67012
4308	30664745	2019	Skeletal	Osteoarthritis of hit or knee	0.020102	417596
9	21926974	2011	Psychiatric	Schizophrenia	0.02045	21856
3217	31427789	2019	Activities	Time spend outdoors in summer	0.020467	350364
2593	28240269	2017	Cell	DPP7 - Dipeptidyl peptidase 2	0.020496	1000
1257	17903307	2007	Respiratory	Percent predicted FEV1/FVC for latest exam (GEE, adjusted for multiple covariates)	0.020739	1217
3	30478444	2019	Psychiatric	Attention deficit hyperactivity disorder	0.020766	55374
4267	30929738	2019	Respiratory	Asthma (adult-onset)	0.020784	327253
3752	31427789	2019	Psychiatric	Traumatic events - Felt distant from other people in past month	0.021017	57017
3767	31427789	2019	Psychiatric	Depression - Recent lack of interenst of pleasure in doing things	0.021082	126489
3211	31427789	2019	Activities	Frequency of stair climbing in last 4 weeks	0.021116	382731
2097	28240269	2017	Cell	CFI - Complement factor I	0.02131	1000
4340	30531941	2018	Activities	Walking (conditioning sex and BMI)	0.021344	91105
3771	31427789	2019	Psychiatric	Depression - Recent changes in speed/amount of moving or speaking	0.021474	126599
1587	17903294	2007	Hematological	Factor VII (at exam 5, GEE, adjusted for age and sex)	0.021599	886
4357	30220432	2018	Metabolic	Albuminuria	0.021704	382500
2196	28240269	2017	Cell	GDF11 - Growth/differentiation factor 11	0.021875	1000
404	24816252	2014	Metabolic	Amino acid::Tryptophan metabolism::indoleacetate	0.021878	7618
4647	BioRxiv: https://doi.org/10.1101/288555	2019	Neurological	Anterior corona radiata fractional anisotropy	0.022027	17706
827	24816252	2014	Metabolic	::::X-13671	0.022201	7311
4013	29662059	2018	Psychiatric	Major depressive disorder (ICD-coded)	0.022368	217584
4273	30846698	2019	Psychiatric	Long sleep	0.022448	339926
2201	28240269	2017	Cell	IL10 - Interleukin-10	0.022497	1000
3922	28613276	2017	Cardiovascular	Heart rate variability (SDNN)	0.022533	28122
1150	24699409	2014	Metabolic	Corrected insulin response (adjusted for insulin sensitivity index)	0.022614	4789
1917	17903297	2007	Neurological	Temporal brain volume (GEE, adjusted for multivariable)	0.022719	705
2235	28240269	2017	Cell	TNFSF4 - Tumor necrosis factor ligand superfamily member 4	0.022721	1000
1807	17903306	2007	Cardiovascular	SDNN HRV (cohort exam 18 offsprint exam 3, GEE, adjusted for age and HR)	0.02278	747
3512	31427789	2019	Psychiatric	Type of tobacco previously smoked: Manufactured cigarettes	0.022814	95358
2874	28240269	2017	Cell	CBX5 - Chromobox protein homolog 5	0.02286	1000
2761	28240269	2017	Cell	CFH - Complement factor H	0.023192	1000
1267	17903307	2007	Respiratory	Residual from predicted FEV1/FVC for latest exam (GEE, adjusted for multiple covariates)	0.023232	1217
4708	BioRxiv: https://doi.org/10.1101/288616	2019	Neurological	Superior corona radiata mean diusivities	0.023371	17706
3892	27863252	2016	Immunological	Myeloid white cell count (three-way meta)	0.023425	169219
3321	31427789	2019	Activities	Ever had bowel cancer screening	0.023596	380208
3627	31427789	2019	Activities	Treatment/medication code: paracetamol	0.023598	280443
1003	27989323	2017	Immunological	Macrophage inflammatory protein-1 (CCL3)	0.023716	3522
4345	30525989	2018	Cardiovascular	Coronary artery disease and total cholesterol (bivariate)	0.024235	735838
4705	BioRxiv: https://doi.org/10.1101/288613	2019	Neurological	Posterior thalamic radiation (include optic radiation) mean diusivities	0.024281	17706
4651	BioRxiv: https://doi.org/10.1101/288559	2019	Neurological	Cingulum (cingulate gyrus) fractional anisotropy	0.024399	17706
1231	17903308	2007	Psychiatric	Usual weekday bedtime (GEE)	0.02452	738
4050	28358823	2017	Body Structures	Anterior cruciate ligament rupture (fixed effect model)	0.02456	99342
2154	28240269	2017	Cell	HSPD1 - 60 kDa heat shock protein, mitochondrial	0.024692	1000
3758	31427789	2019	Psychiatric	Anxiety - Recent easy annoyance or irritability	0.024831	126198
2081	28240269	2017	Cell	IL12A IL12B - Interleukin-12	0.02539	1000
4081	30239722	2018	Metabolic	Waist-hip ratio (adjusted for BMI, male)	0.025512	315284
248	25772697	2015	Immunological	CD337 on NK early	0.025537	669
110	21378988	2011	Cardiovascular	Coronary artery disease	0.025549	30482
1449	17903299	2007	Metabolic	Low-density lipoprotein cholesterol (at exam 4, GEE, adjusted for age and sex)	0.02557	1056
4306	30664634	2019	Metabolic	Trunk-trunk fat ratio (female)	0.025792	195068
4172	29970889	2018	Social Interactions	Social support - Leisure/social activities: Pub or social club	0.025904	452302
3571	31427789	2019	Neurological	Pain type(s) experienced in last month: Neck or shoulder pain	0.026026	385698
2298	28240269	2017	Cell	CTGF - Connective tissue growth factor	0.026139	1000
3522	31427789	2019	Environment	Current employment status: Unable to work because of sickness or disability	0.026171	385138
4475	31676860	2019	Neurological	Left insula	0.026378	19629
3352	31427789	2019	Psychiatric	Age started smoking in former smokers	0.026435	94891
3642	31427789	2019	Environment	Illnesses of mother: Breast cancer	0.026447	367939
3904	27863252	2016	Immunological	White blood cell count (three-way meta)	0.026897	172435
3338	31427789	2019	Activities	Years since last cervical smear test (female)	0.027054	182552
3202	31427789	2019	Environment	Job involves shift work	0.027263	220546
2975	28240269	2017	Cell	ANXA2 - Annexin A2	0.027561	1000
4525	31676860	2019	Neurological	Left hippocampus	0.027634	19629
2889	28240269	2017	Cell	KYNU - Kynureninase	0.027866	1000
3955	28957384	2017	Body Structures	Ankle injury (random effect)	0.027896	99340
1877	17903296	2007	Skeletal	Shaft average buckling ratio (GEE, male, adjussted for age)	0.02817	429
1251	17903307	2007	Respiratory	Percent predicted FEF25-75/FVC for latest exam (GEE, adjusted for multiple covariates)	0.028492	1212
4101	29403010	2018	Metabolic	Triglyceride	0.02864	105597
2080	28240269	2017	Cell	PLA2G5 - Calcium-dependent phospholipase A2	0.028815	1000
3477	31427789	2019	Activities	Own or rent accommodation lived in: Own with a mortgage	0.028828	383032
4238	31015401	2019	Environmental	Antiglaucoma preparations and miotics	0.028928	100868
523	24816252	2014	Metabolic	Lipid::Long chain fatty acid::nonadecanoate (19:0)	0.029069	7783
1483	17903299	2007	Metabolic	Mean low-density lipoprotein cholesterol fromexam 1-7 (GEE, adjusted for age and sex)	0.029134	1086
4532	31676860	2019	Neurological	Right cerebellum exterior	0.029171	19629
1149	24699409	2014	Metabolic	Corrected insulin response	0.029595	5318
3847	27863252	2016	Immunological	Immature fraction of reticulocytes (two-way meta)	0.029647	130321
4215	31015462	2019	Metabolic	Estimated glomerular filtration rate	0.029715	350504
1778	17903304	2007	Cardiovascular	Heart failure (censored at interval MI, FBAT, adjusted for multivariable)	0.029811	1345
2805	28240269	2017	Cell	TK1 - Thymidine kinase, cytosolic	0.0299	1000
4576	31676860	2019	Neurological	Left insula	0.030216	21821
153	26426971	2015	Metabolic	Waist-hip ratio (female > 50 yrs, adjusted for BMI)	0.030219	88625
2974	28240269	2017	Cell	ANXA1 - Annexin A1	0.030761	1000
3209	31427789	2019	Activities	Duration of vigorous activity	0.030954	210896
211	28604731	2017	Neurological	Insomnia (male)	0.031077	53639
1368	17903299	2007	Metabolic	Total cholesterol (at exam 6, FBAT, adjusted for age and sex)	0.031077	1069
4538	31676860	2019	Neurological	Right hippocampus	0.031146	19629
1720	17903292	2007	Endocrine	Mean thyroid stimulation hormone from exam 3 and 4 (FBAT, adjusted for multivariable)	0.031305	810
3794	30804565	2019	Psychiatric	Snoring	0.031473	359916
1869	17903296	2007	Skeletal	Neck-Shaft Angle (GEE, male, adjussted for multivariable)	0.031506	474
4096	29452408	2018	Ophthalmological	Open-angle glaucoma	0.031692	22795
3445	31427789	2019	Metabolic	Impedance measures - Body Mass Index (BMI)	0.031721	379831
3536	31427789	2019	Environment	Mental health - Illness, injury, bereavement, stress in last 2 years: Financial difficulties	0.031884	383913
4347	30525989	2018	Cardiovascular	Coronary artery disease and low-density lipoprotein cholesterol (bivariate)	0.032032	735838
2633	28240269	2017	Cell	IFNGR1 - Interferon gamma receptor 1	0.032053	1000
1147	24699409	2014	Metabolic	Ratio of AUC insulin to AUC glucose	0.032473	4213
3233	31427789	2019	Psychiatric	Snoring	0.034241	359498
1553	17903303	2007	Cardiovascular	Maximum common carotid artery IMT (at exam 6, GEE, adjusted for multivariable)	0.034372	969
3724	31427789	2019	Psychiatric	Frequency of inability to cease drinking in last year	0.03499	69164
4119	29403010	2018	Metabolic	Aspartate aminotransferase	0.035155	134154
1365	17903299	2007	Metabolic	Total cholesterol (at exam 4, GEE, adjusted for age and sex)	0.035355	1069
4310	30664745	2019	Skeletal	Osteoarthritis of knee	0.03562	403124
3915	28073927	2017	Ophthalmological	Disc area	0.035693	22504
4315	30643251	2019	Psychiatric	Cigarettes per day	0.035863	263954
4711	BioRxiv: https://doi.org/10.1101/288619	2019	Neurological	Sagittal stratum mean diusivities	0.036111	17706
2271	28240269	2017	Cell	SERPINE1 - Plasminogen activator inhibitor 1	0.036592	1000
1236	17903308	2007	Psychiatric	Usual weekday sleep duration (FBAT, adjusted for age, sex and BMI)	0.036722	736
2997	28240269	2017	Cell	FGG - Fibrinogen gamma chain	0.036902	1000
1261	17903307	2007	Respiratory	Residual from predicted FEF25-75/FVC for latest exam (GEE, adjusted for multiple covariates)	0.037011	1212
4078	30239722	2018	Metabolic	Waist-hip ratio (male)	0.037116	316772
1381	17903299	2007	Metabolic	Total cholesterol / High-density lipoprotein cholesterol ratio (at exam 4, GEE, adjusted for age and sex)	0.037618	1060
799	24816252	2014	Metabolic	::::X-12740	0.037739	3731
4174	29970889	2018	Social Interactions	Social support - Leisure/social activities: Religious group	0.037841	452302
1175	27992416	2017	Psychiatric	Excessive daytime sleepness	0.038077	111648
4274	30846698	2019	Psychiatric	Short sleep	0.038767	411934
3759	31427789	2019	Psychiatric	Anxiety - Reccent feelings or nervousness or anxiety	0.038856	126325
408	24816252	2014	Metabolic	Amino acid::Tryptophan metabolism::serotonin (5HT)	0.039032	6139
3195	31427789	2019	Environment	Average total household income before tax	0.039068	332594
3464	31427789	2019	Metabolic	Impedance measures - Arm fat percentage (left)	0.039215	379699
3877	27863252	2016	Immunological	Granulocyte count (three-way meta)	0.039227	169822
329	25772697	2015	Immunological	CD4Nv:%TFH (3)	0.039358	669
1776	17903304	2007	Cardiovascular	Heart failure (censored at interval MI, FBAT, adjusted for age and sex)	0.040154	1345
1356	17903299	2007	Metabolic	Total cholesterol (at exam 1, FBAT, multivariate adjusted)	0.040324	1069
1481	17903299	2007	Metabolic	Mean low-density lipoprotein cholesterol fromexam 1-7 (GEE, adjusted for multivariable)	0.040679	1086
1525	17903299	2007	Metabolic	Triglyceride / High-density lipoprotein cholesterol ratio (at exam 7, GEE, adjusted for age and sex)	0.040914	1060
3757	31427789	2019	Psychiatric	Mania - Ever had period extreme irritability	0.041574	122891
1766	17903304	2007	Cardiovascular	Heart failure (free of MI, FBAT, adjusted for multivariable)	0.04178	1345
3746	31427789	2019	Psychiatric	Happiness and subjective well-being - General happiness with own health	0.042003	126477
3848	27863252	2016	Immunological	Lymphocyte count (two-way meta)	0.04212	132452
3814	20045101	2010	Immunological	CD8+ T cell level	0.04216	2538
2916	28240269	2017	Cell	FAM107B - Protein FAM107B	0.042228	1000
142	25282103	2014	Skeletal	Height	0.042314	253288
2836	28240269	2017	Cell	COLEC11 - Collectin-11	0.04264	1000
2047	26962152	2016	Gastrointestinal	Periodontal complex trait 2	0.042737	975
3927	28743860	2017	Skeletal	Total-body lean mass	0.042945	10414
1825	17903296	2007	Skeletal	Inter-trochanteric buckling ratio (GEE, male, adjussted for age)	0.043212	428
1269	17903308	2007	Psychiatric	Epworth Sleepiness Scale (GEE)	0.043466	721
1060	17529973	2007	Neoplasms	Breast cancer	0.043693	2287
3312	31427789	2019	Activities	Electronic device use - Plays computer games	0.044048	386152
4737	BioRxiv: https://doi.org/10.1101/288645	2019	Neurological	Average across all tracts radial diusivities	0.044346	17706
1803	17903306	2007	Cardiovascular	Low frequency power HRV (cohort exam 18 offsprint exam 3, GEE, adjusted for age and HR)	0.044463	747
3577	31427789	2019	Social Interactions	Social support - Leisure/social activities: Pub or social club	0.044489	385280
1109	27918534	2017	Metabolic	Subcutaneous adipose tissue volume (male)	0.044496	8685
1351	17903299	2007	Metabolic	Plasma Apolipoprotein B level (GEE, adjusted for age and sex)	0.044587	997
3576	31427789	2019	Social Interactions	Social support - Leisure/social activities: Sports club or gym	0.044661	385280
1037	17903296	2007	Skeletal	Neck-Shaft Angle (GEE, adjusted for age and sex)	0.045068	1096
3936	28878392	2017	Metabolic	Sialylation	0.045096	2078
3622	31427789	2019	Activities	Treatment/medication code: cod liver oil capsule	0.045129	280443
41	27046643	2016	Environment	Educational attainment	0.045149	111114
3508	31427789	2019	Nutritional	Non-butter spread type details: Other low or reduced fat spread	0.045443	201144
660	24816252	2014	Metabolic	::::X-04495	0.045609	7490
1935	17903297	2007	Neurological	Temporal brain volume (GEE, adjusted for age and sex)	0.045648	705
2456	28240269	2017	Cell	PGLYRP1 - Peptidoglycan recognition protein 1	0.045707	1000
1349	17903299	2007	Metabolic	Plasma Apolipoprotein B level (GEE, multivariate adjusted)	0.045752	997
4126	29403010	2018	Metabolic	Creatine kinase	0.045795	106080
1611	17903294	2007	Hematological	von Willebrand Factor (at exam 5, GEE, adjusted for age and sex)	0.046141	883
2	30478444	2019	Psychiatric	Attention deficit hyperactivity disorder	0.046269	53293
4633	31676860	2019	Neurological	Right cerebellum exterior	0.04627	21821
3578	31427789	2019	Social Interactions	Social support - Leisure/social activities: Religious group	0.046347	385280
1265	17903307	2007	Respiratory	Residual from predicted FVC for latest exam (GEE, adjusted for multiple covariates)	0.046496	1217
4519	31676860	2019	Neurological	Left cerebellum exterior	0.046803	19629
3435	31427789	2019	Metabolic	Body Mass Index	0.04693	385336
4749	BioRxiv: https://doi.org/10.1101/288657	2019	Neurological	Posterior thalamic radiation (include optic radiation) radial diusivities	0.047209	17706
3553	31427789	2019	Respiratory	Blood clot, DVT, bronchitis, emphysema, asthma, rhinitis, eczema, allergy diagnosed by doctor: Hayfever, allergic rhinitis or eczema	0.047583	385822
724	24816252	2014	Metabolic	::::X-11552	0.04759	2170
2898	28240269	2017	Cell	PPY - Pancreatic hormone	0.047706	1000
2447	28240269	2017	Cell	HTRA2 - Serine protease HTRA2, mitochondrial	0.048043	1000
1991	17903295	2007	Mortality	Age at death (GEE, adjusted for birth-cohort)	0.048149	1345
4366	29899525	2018	Activities	Fraction of accelerations	0.04825	90667
3872	27863252	2016	Immunological	Sum basophil neutrophil count (three-way meta)	0.048555	170143
3734	31427789	2019	Psychiatric	Depression - Duration of worst depression	0.049041	70731
2244	28240269	2017	Cell	C5 - C5a anaphylatoxin	0.049057	1000
2388	28240269	2017	Cell	CTSS - Cathepsin S	0.049065	1000
1255	17903307	2007	Respiratory	Percent predicted FVC for latest exam (GEE, adjusted for multiple covariates)	0.049116	1217
4285	30804560	2019	Respiratory	PEF	0.04943	321047
1357	17903299	2007	Metabolic	Total cholesterol (at exam 1, GEE, multivariate adjusted)	0.049468	1069
3451	31427789	2019	Metabolic	Impedance measures - Impedance of arm (left)	0.049623	379803
3549	31427789	2019	Body Structures	Mouth/teeth dental problems: Dentures	0.049642	385026
4122	29403010	2018	Metabolic	Gamma-glutamyl transferase	0.049786	118309
2829	28240269	2017	Cell	MST1 - Hepatocyte growth factor-like protein	0.049839	1000
4165	30531953	2018	Neurological	Juvenile Myoclonic Epilepsy (JME)	0.049852	25395
3035	28240269	2017	Cell	SSRP1 - FACT complex subunit SSRP1	0.049974	1000

## Sheet: S10
Table S10. Enrichment of brain transcriptomic profiles in the GWAS for female PTS-f1. Highlighted tissues are nominally significant (p<0.05).
	Female PTS-f1				Female PTS-f2				Male PTS-f1				Male PTS-f2
FULL_NAME	BETA	SE	P	FDR	BETA	SE	P	FDR	BETA	SE	P	FDR	BETA	SE	P	FDR
Artery_Tibial	-0.01946	0.0095434	0.97927	0.97927	-0.0049628	0.0094509	0.70025	0.888469	-0.0062047	0.0091557	0.75101	0.869767	0.021341	0.0089266	0.008412	0.436937
Artery_Aorta	-0.016148	0.0097591	0.951	0.978256	-0.0058172	0.0096638	0.72639	0.888469	-0.0038301	0.0093807	0.65847	0.869767	0.01802	0.0091522	0.024492	0.436937
Brain_Cerebellar_Hemisphere	0.0063574	0.0058212	0.1374	0.749716	0.0065908	0.0057653	0.12649	0.888469	-0.0045425	0.0055846	0.792	0.869767	0.0090489	0.0054412	0.04816	0.436937
Brain_Cerebellum	0.0070234	0.0060071	0.12118	0.749716	0.0061289	0.0059497	0.15148	0.888469	-0.0040241	0.005768	0.7573	0.869767	0.0092987	0.0056146	0.048854	0.436937
Cervix_Endocervix	-0.0016261	0.011001	0.55875	0.978256	0.007987	0.010895	0.23175	0.888469	0.01359	0.010571	0.099293	0.833837	0.017811	0.010307	0.052004	0.436937
Bladder	-0.0090067	0.012484	0.76468	0.978256	0.0079321	0.012363	0.26057	0.888469	0.0096173	0.011993	0.2113	0.869767	0.01852	0.011694	0.05664	0.436937
Fallopian_Tube	-0.007015	0.01129	0.73282	0.978256	-0.0044623	0.011181	0.65509	0.888469	-0.00076852	0.010847	0.52824	0.869767	0.018642	0.010577	0.069005	0.436937
Uterus	-0.0065618	0.010379	0.73638	0.978256	0.0054391	0.010278	0.29835	0.888469	0.0051313	0.0099495	0.30302	0.869767	0.014289	0.009703	0.070434	0.475429
Artery_Coronary	-0.01981	0.011304	0.96014	0.978256	-0.0070888	0.011195	0.7367	0.888469	0.00082123	0.010873	0.4699	0.869767	0.013399	0.010585	0.1028	0.6168
Esophagus_Muscularis	-0.013322	0.01193	0.86793	0.978256	-0.0059768	0.011815	0.69353	0.888469	-0.001059	0.011404	0.53699	0.869767	0.012919	0.011135	0.12299	0.664146
Cervix_Ectocervix	-0.00090757	0.011537	0.53135	0.978256	0.014034	0.011424	0.10964	0.888469	0.017031	0.011089	0.062291	0.833837	0.011552	0.010795	0.1423	0.685215
Esophagus_Gastroesophageal_Junction	-0.018166	0.0123	0.93014	0.978256	-0.0080265	0.012181	0.74503	0.888469	-0.0014024	0.01176	0.54746	0.869767	0.011782	0.011475	0.15227	0.685215
Nerve_Tibial	0.013542	0.0095934	0.079047	0.74601	0.014326	0.0095	0.065791	0.888469	0.0042102	0.0092104	0.3238	0.869767	0.008256	0.0089869	0.17914	0.720553
Pituitary	0.0087929	0.0085392	0.15158	0.749716	-0.0014952	0.0084555	0.57018	0.888469	0.0080396	0.0081945	0.16328	0.869767	0.0071251	0.0080081	0.18681	0.720553
Skin_Sun_Exposed_Lower_leg	0.00042638	0.0073797	0.47696	0.978256	0.0055614	0.0073079	0.22333	0.888469	0.0020387	0.0070703	0.38654	0.869767	0.0052115	0.0069346	0.22618	0.790121
Lung	0.00038982	0.008723	0.48218	0.978256	-0.00081056	0.0086367	0.53739	0.888469	0.013036	0.0083876	0.060073	0.833837	0.0059205	0.0081617	0.23411	0.790121
Vagina	0.007104	0.010511	0.24957	0.792752	0.017552	0.010407	0.045859	0.888469	0.013303	0.010118	0.094303	0.833837	0.0064614	0.0098793	0.25655	0.80453
Cells_Cultured_fibroblasts	-0.010405	0.0062778	0.95127	0.978256	-0.0014187	0.0062177	0.59024	0.888469	-0.008164	0.0060224	0.91238	0.91238	0.0031763	0.0058897	0.29484	0.80453
Prostate	-0.018269	0.011454	0.94463	0.978256	-0.012745	0.011344	0.86938	0.902818	0.00067252	0.011001	0.47563	0.869767	0.0049662	0.010739	0.32189	0.80453
Brain_Hypothalamus	0.01346	0.0077013	0.040263	0.667521	0.0027016	0.007625	0.36156	0.888469	0.0039841	0.0074159	0.29555	0.869767	0.0032523	0.0072117	0.32601	0.80453
Skin_Not_Sun_Exposed_Suprapubic	0.0025172	0.0073573	0.36612	0.978256	0.0062408	0.0072855	0.19584	0.888469	0.0029874	0.0070459	0.33579	0.869767	0.003078	0.0069099	0.328	0.80453
Thyroid	-0.006542	0.0093431	0.75809	0.978256	-0.0079203	0.0092523	0.804	0.888469	0.01239	0.0089569	0.083293	0.833837	0.0036701	0.0087696	0.33779	0.80453
Small_Intestine_Terminal_Ileum	-0.0046276	0.0091301	0.69387	0.978256	-0.0065277	0.0090418	0.76483	0.888469	0.010906	0.0088184	0.10809	0.833837	0.0034756	0.0085778	0.34267	0.80453
Colon_Sigmoid	-0.010403	0.012034	0.80633	0.978256	0.00058319	0.011918	0.48049	0.888469	0.0046241	0.011505	0.34387	0.869767	0.0032645	0.011256	0.3859	0.852142
Ovary	0.0023561	0.0092709	0.39969	0.978256	0.0054687	0.0091801	0.27569	0.888469	-0.00981	0.0089097	0.86455	0.897802	0.0023261	0.0086931	0.39451	0.852142
Adrenal_Gland	0.0028241	0.0096043	0.38437	0.978256	-0.01339	0.0095111	0.9204	0.9204	-0.0071476	0.0092853	0.77928	0.869767	0.0017203	0.0090242	0.42441	0.860127
Esophagus_Mucosa	0.0012043	0.0072909	0.4344	0.978256	0.0082996	0.0072211	0.12521	0.888469	0.0024207	0.0070121	0.36497	0.869767	0.0007856	0.0068525	0.45436	0.860127
Cells_EBV-transformed_lymphocytes	-0.0012424	0.0046727	0.60483	0.978256	-0.0044597	0.0046284	0.83235	0.888469	0.00031398	0.0044982	0.47218	0.869767	0.00043669	0.0043722	0.46022	0.860127
Colon_Transverse	-0.0033379	0.011039	0.61881	0.978256	0.0019813	0.010933	0.4281	0.888469	0.0041175	0.010698	0.35017	0.869767	0.00099276	0.010385	0.46192	0.860127
Spleen	0.0050139	0.0069899	0.2366	0.792752	0.0005732	0.0069216	0.467	0.888469	0.010494	0.0067148	0.059058	0.833837	-0.0014781	0.0065396	0.58941	0.960671
Adipose_Subcutaneous	-0.0063265	0.010204	0.73236	0.978256	-0.0038347	0.010105	0.64784	0.888469	-0.0079727	0.0098117	0.79176	0.869767	-0.0026365	0.0095454	0.6088	0.960671
Brain_Spinal_cord_cervical_c-1	0.014806	0.0082075	0.035625	0.667521	0.011319	0.0081274	0.08187	0.888469	-0.0067852	0.0078819	0.80534	0.869767	-0.0022134	0.0076855	0.61332	0.960671
Testis	0.00031501	0.0052602	0.47612	0.978256	-0.0065416	0.00521	0.89536	0.912254	-0.00475	0.0050407	0.82698	0.875626	-0.0014789	0.0049223	0.61808	0.960671
Kidney_Medulla	-0.0029798	0.0088927	0.63122	0.978256	-0.0054615	0.0088073	0.7324	0.888469	-0.003241	0.0085005	0.6485	0.869767	-0.0028649	0.0083222	0.63467	0.960671
Breast_Mammary_Tissue	-0.0083659	0.012068	0.75591	0.978256	-0.006286	0.01195	0.70056	0.888469	-0.0082131	0.011562	0.76125	0.869767	-0.0050923	0.011287	0.67406	0.960671
Brain_Cortex	0.0069868	0.0068173	0.15272	0.749716	0.0017598	0.0067498	0.39715	0.888469	0.002071	0.0065673	0.37625	0.869767	-0.0029704	0.0063843	0.67912	0.960671
Brain_Nucleus_accumbens_basal_ganglia	0.0058884	0.0072565	0.20856	0.750816	0.0020013	0.0071836	0.39028	0.888469	-6.5772e-05	0.0069978	0.50375	0.869767	-0.0033028	0.0067951	0.68653	0.960671
Pancreas	-0.00070737	0.0079865	0.53529	0.978256	-0.007836	0.0079086	0.83911	0.888469	0.00073158	0.0076639	0.46198	0.869767	-0.003739	0.0074819	0.69137	0.960671
Muscle_Skeletal	-0.011003	0.0065949	0.95237	0.978256	-0.0027812	0.0065314	0.66488	0.888469	-0.003161	0.0063017	0.69203	0.869767	-0.0037305	0.0061478	0.728	0.960671
Brain_Substantia_nigra	0.013497	0.008178	0.049446	0.667521	0.0053681	0.0080965	0.25366	0.888469	-0.002083	0.0078818	0.60422	0.869767	-0.0048846	0.0076736	0.73778	0.960671
Brain_Frontal_Cortex_BA9	0.0058511	0.006562	0.18629	0.750816	0.0027781	0.0064969	0.33447	0.888469	0.00081729	0.0063272	0.44861	0.869767	-0.0041281	0.0061479	0.74903	0.960671
Stomach	-0.012677	0.011546	0.86389	0.978256	-0.011126	0.011434	0.83473	0.888469	-0.00068208	0.011078	0.52455	0.869767	-0.0081884	0.010845	0.77489	0.960671
Minor_Salivary_Gland	-0.0080338	0.0092134	0.80838	0.978256	-0.005275	0.0091223	0.71845	0.888469	-0.0026875	0.0088531	0.61927	0.869767	-0.0071349	0.0086551	0.79513	0.960671
Brain_Caudate_basal_ganglia	0.0065383	0.0075398	0.19293	0.750816	0.001241	0.0074642	0.43398	0.888469	0.00094116	0.0072769	0.44855	0.869767	-0.0061739	0.0070674	0.80882	0.960671
Brain_Anterior_cingulate_cortex_BA24	0.0088114	0.0068969	0.10071	0.749716	0.0027321	0.0068278	0.34453	0.888469	0.00014361	0.0066516	0.49139	0.869767	-0.0056723	0.0064647	0.80987	0.960671
Liver	-0.0084647	0.0060347	0.91963	0.978256	0.00093443	0.005978	0.43789	0.888469	0.0035154	0.0058278	0.27319	0.869767	-0.0053263	0.0056756	0.82599	0.960671
Brain_Putamen_basal_ganglia	0.006395	0.0075941	0.19987	0.750816	0.0016832	0.007518	0.41142	0.888469	-0.0013112	0.0073285	0.571	0.869767	-0.0076271	0.0071217	0.8579	0.960671
Kidney_Cortex	-0.0098489	0.0086095	0.87367	0.978256	-0.0036673	0.008527	0.66643	0.888469	-0.0057166	0.008248	0.75587	0.869767	-0.0089574	0.0080802	0.86618	0.960671
Brain_Amygdala	0.010385	0.007493	0.08289	0.74601	0.0023806	0.0074178	0.37413	0.888469	-0.0015915	0.0072275	0.58714	0.869767	-0.0082688	0.0070293	0.88026	0.960671
Adipose_Visceral_Omentum	-0.0046117	0.010596	0.66831	0.978256	-0.0027443	0.010492	0.60317	0.888469	-0.0038403	0.010198	0.64675	0.869767	-0.01227	0.0099228	0.89186	0.960671
Brain_Hippocampus	0.013432	0.0076137	0.038855	0.667521	0.0019061	0.0075382	0.40019	0.888469	-0.0040487	0.0073502	0.70912	0.869767	-0.0094616	0.0071444	0.9073	0.960671
Whole_Blood	0.0028874	0.0053561	0.29492	0.88476	-0.0043264	0.0053044	0.79264	0.888469	0.00070234	0.0051273	0.44552	0.869767	-0.009569	0.0050167	0.97176	0.99404
Heart_Left_Ventricle	-0.012453	0.0087429	0.92281	0.978256	-0.0040284	0.0086588	0.67912	0.888469	-0.0054282	0.0083677	0.74173	0.869767	-0.020411	0.0081795	0.9937	0.99404
Heart_Atrial_Appendage	-0.010876	0.0091896	0.88168	0.978256	-0.0072391	0.0090995	0.78685	0.888469	-0.010529	0.0087968	0.88433	0.901015	-0.021654	0.0086098	0.99404	0.99404

[truncated: 5 more sheets: S11, S12, S13, S14, S15]
